# Supplementary material for: Integrated metabolome and transcriptome analysis of the anthocyanin biosynthetic pathway in relation to color mutation in miniature roses
Source: BMC Plant Biol. 2021 Jun 4;21:257. doi: 10.1186/s12870-021-03063-w (PMC8176584; doi:10.1186/s12870-021-03063-w)
Supplement: Supplementary file 4 — Additional file 4: Table S1. Types and contents of flavonoid compounds in H and S. Table S2: Summary of the sequencing. Table S3: List of novel genes identified in rose petals. Table S4: List of the uniquely expressed genes in rose petals. Table S5: A total of genes were assigned to the three pathways. Table S6: List of the differentially expressed MATE genes. Table S7: Primer sequences of genes used for qRT-PCR verification. [file 12870_2021_3063_MOESM4_ESM.xlsx]

## Sheet: 1
			Supplemental Table 1. Types and contents of flavonoid compounds in H and S
Index	Q1 (Da)	Molecular Weight (Da)	Ionization model	Formula	Compounds	Class I	Class II	CAS	Level	mix01	mix02	mix03	DH1	DH2	DH3	DS1	DS2	DS3
GQ512001	771.13	772.17	[M-H]-	C33H40O21	Quercetin-O-rutinoside-hexose	Flavonoids	Flavonols	-	B	9000	6350	7230	4430	4840	5460	7090	9130	9120
mws0024	169.02	170.015	[M-H]-	C7H6O5	Gallic acid	Flavonoids	Flavanols	149-91-7	A	18700000	18500000	20500000	17200000	17300000	16400000	22500000	23600000	21400000
mws0049	307	306.061	[M+H]+	C15H14O7	(+)-Gallocatechin	Flavonoids	Flavanols	970-73-0	B	882000	880000	883000	1480000	1390000	1510000	721000	743000	718000
mws0042	305	306.061	[M-H]-	C15H14O7	(-)-Epigallocatechin	Flavonoids	Flavanols	970-74-1	A	556000	562000	545000	553000	550000	585000	548000	554000	583000
mws0056	463.1	464.076	[M-H]-	C21H20O12	Myricitrin	Flavonoids	Flavonols	17912-87-7	B	43300	31800	27800	60600	79300	75600	17300	17800	14800
mws1068	285.05	286.038	[M-H]-	C15H10O6	Kaempferol	Flavonoids	Flavonols	520-18-3	A	59400	65300	66300	69300	62200	62500	87600	79000	66500
mws0045	449.1	448.082	[M+H]+	C21H20O11	Quercitrin	Flavonoids	Flavonols	522-12-3	A	58000000	58900000	57000000	62300000	63400000	58400000	48100000	51600000	47600000
mws2209	447.1	448.082	[M-H]-	C21H20O11	Astragalin	Flavonoids	Flavonols	480-10-4	A	44400000	48400000	55800000	45800000	46200000	54800000	55100000	55400000	50400000
mws0919	431	432.088	[M-H]-	C21H20O10	Kaempferin	Flavonoids	Flavonols	482-39-3	A	1200000	1310000	1410000	1390000	1550000	1170000	1190000	1040000	1080000
mws0054	289.08	290.067	[M-H]-	C15H14O6	Catechin	Flavonoids	Flavanols	154-23-4	A	39900000	37500000	36900000	45800000	45900000	47800000	30100000	31400000	33900000
mws0061	463.1	464.076	[M-H]-	C21H20O12	Hyperin (Quercetin-3-O-Galactoside)	Flavonoids	Flavonols	482-36-0	A	24500000	22800000	26000000	26200000	26500000	28000000	20400000	20400000	21100000
mws0089	447.09	448.082	[M-H]-	C21H20O11	Kaempferol 7-O-glucosdie	Flavonoids	Flavonols	16290-07-6	B	49700000	47100000	50000000	53000000	38000000	42400000	40900000	46100000	59100000
mws1329	463.09	464.076	[M-H]-	C21H20O12	Gossypitrin	Flavonoids	Flavonols	491-50-9	A	58100000	61500000	51800000	51900000	57800000	56000000	58500000	57200000	56200000
mws0066	315.06	316.047	[M-H]-	C16H12O7	Isorhamnetin	Flavonoids	Flavonols	480-19-3	B	2870	2760	3490	3130	6340	4450	9	9	9
mws0183	153.1	154.021	[M-H]-	C7H6O4	Protocatechuic acid	Flavonoids	Flavanols	99-50-3	B	415000	454000	434000	224000	212000	219000	525000	555000	614000
pmn001415	451.1	452.093	[M-H]-	C24H20O9	Catechin-(7,8-bc)-4β-(3,4-dihydroxyphenyl)-dihydro-2-(3H)-pyranone	Flavonoids	Flavanols	-	B	27100	27300	35700	33100	38700	37400	23500	20000	26100
pmn001416	451.1	452.093	[M-H]-	C24H20O9	Catechin-(7,8-bc)-4α-(3,4-dihydroxyphenyl)-dihydro-2-(3H)-pyranone	Flavonoids	Flavanols	-	B	37000	36500	42300	45800	65500	45800	22200	29600	25500
pmn001581	315.1	316.047	[M-H]-	C16H12O7	Sexangularetin	Flavonoids	Flavonols	571-74-4	B	10500	9410	8920	13700	13100	14300	3620	3250	3100
pmn001583	609.1	610.126	[M-H]-	C27H30O16	Bioquercetin	Flavonoids	Flavonols	52525-35-6	A	5930000	6100000	6650000	4160000	3970000	4500000	7050000	6570000	7090000
pmn001614	577.2	578.137	[M-H]-	C27H30O14	Kaempferol-3,7-O-α-L-rhamnoside	Flavonoids	Flavonols	-	B	23800	24500	23000	38000	39200	48200	9230	5410	10700
mws0059	609.1	610.126	[M-H]-	C27H30O16	Rutin	Flavonoids	Flavonols	153-18-4	A	4010000	4530000	4030000	3050000	3270000	3230000	4610000	5940000	5420000
mws0034	457.2	458.068	[M-H]-	C22H18O11	Epigallocatechin gallate	Flavonoids	Flavanols	989-51-5	B	47800	43400	52500	17700	25700	23700	63100	62000	78700
pmn001642	503.1	504.071	[M-H]-	C23H20O13	Kaempferol 3-O-β-(2''-O-acetyl-β-D-glucuronide)	Flavonoids	Flavonols	-	B	1450000	1420000	1290000	1330000	1270000	1280000	1170000	1300000	1250000
pmn001644	519.1	520.065	[M-H]-	C23H20O14	Quercetin 3-O-β-(2''-O-acetylβ-D-glucuronide)	Flavonoids	Flavonols	-	B	13600	8870	9400	10600	10100	9950	3280	8600	10400
pmn001645	533.1	534.08	[M-H]-	C24H22O14	Isorhamnetin 3-O-β-(2''-O-acetyl-β-D-glucuronide)	Flavonoids	Flavonols	-	B	35400	36100	37100	35400	31600	35300	55200	57200	39300
pme0321	431.11	432.088	[M-H]-	C21H20O10	Kaempferol 7-O-rhamnoside	Flavonoids	Flavonols	20196-89-8	B	1530000	1500000	1440000	1750000	1510000	1820000	1370000	1200000	1340000
pme0369	593.16	594.132	[M-H]-	C27H30O15	Kaempferol 3-O-rutinoside(Nicotiflorin)	Flavonoids	Flavonols	17650-84-9	A	14600000	14700000	13800000	10900000	10500000	11000000	14100000	14200000	14800000
mws2186	435.08	434.068	[M+H]+	C20H18O11	Avicularin	Flavonoids	Flavonols	572-30-5	A	29100000	31100000	29300000	33600000	27200000	31700000	25300000	28200000	25100000
pme0309	183.04	184.029	[M-H]-	C8H8O5	Methyl gallate	Flavonoids	Flavanols	99-24-1	A	38200000	39200000	37600000	39400000	37000000	38700000	40900000	39900000	41300000
pmp000117	433.2	432.122	[M+H]+	C22H24O9	3,5,6,7,8,3′,4′-Heptamethoxyflavone	Flavonoids	Flavonols	1178-24-1	B	7480	7720	7470	5830	16100	20300	9	9	9
pme0460	291	290.067	[M+H]+	C15H14O6	L-Epicatechin	Flavonoids	Flavanols	490-46-0	A	4290000	4570000	4120000	4780000	4940000	4660000	4200000	4050000	4080000
mws4183	433.08	434.068	[M-H]-	C20H18O11	Quercetin-3-O-α-L-arabinopyranoside(guaijaverin)	Flavonoids	Flavonols	22255-13-6	A	23500000	26500000	22500000	26800000	32200000	26000000	18400000	19800000	22400000
mws0351	457.08	458.068	[M-H]-	C22H18O11	Gallate catechin gallate	Flavonoids	Flavanols	4233-96-9	B	56300	50200	56400	35400	25500	21600	65600	79600	64100
GQ512002	623.1	624.14	[M-H]-	C28H32O16	Isorhamnetin-3-O-rutinoside	Flavonoids	Flavonols	604-80-8	B	219000	203000	197000	204000	207000	239000	207000	172000	180000
pmp000580	465.1	464.076	[M+H]+	C21H20O12	Isoquercitrin(Quercetin 3-O-β-D-glucoside)	Flavonoids	Flavonols	482-35-9	A	66100000	64200000	62100000	63000000	60400000	61000000	65400000	62100000	63600000
pmp000589	551.1	550.074	[M+H]+	C24H22O15	Quercetin-7-O-(6'-O-malonyl)-β-D-glucoside	Flavonoids	Flavonols	-	B	91900	99900	79000	51300	49700	62200	109000	112000	108000
mws0988	315	316.047	[M-H]-	C16H12O7	Rhamnetin(7-O-Methxyl Quercetin)	Flavonoids	Flavonols	90-19-7	B	36400	33500	36200	52400	55100	56300	16400	17900	17200
mws0856	463	464.076	[M-H]-	C21H20O12	Spiraeoside	Flavonoids	Flavonols	20229-56-5	A	13500000	14100000	13600000	14800000	16300000	15400000	10700000	10700000	12900000
pmn001637	417.1	418.073	[M-H]-	C20H18O10	Juglanin (Kaempferol 3-Arabinofuranoside)	Flavonoids	Flavonols	5041-67-8	A	16200000	18500000	18400000	18200000	19300000	16700000	17700000	20500000	19500000
pmp000596	627.15	626.12	[M+H]+	C27H30O17	Quercetin 3,7-bis-O-β-D-glucoside	Flavonoids	Flavonols	-	B	607000	648000	668000	671000	773000	812000	545000	555000	597000
GQ512005	595.16	594.132	[M+H]+	C27H30O15	Kaempferol-3-O-glucoside-7-O-rhamnoside	Flavonoids	Flavonols	-	A	992000	1080000	958000	804000	838000	711000	1500000	1420000	1350000
mws1422	275.1	274.073	[M+H]+	C15H14O5	(-)-Epiafzelechin	Flavonoids	Flavanols	24808-04-6	A	249000	222000	216000	149000	148000	148000	346000	273000	250000
mws0355	441.3	442.073	[M-H]-	C22H18O10	(-)-Catechin gallate	Flavonoids	Flavanols	130405-40-2	A	8820000	8350000	8520000	9960000	10500000	10800000	7290000	6600000	8490000
mws2220	457.08	458.068	[M-H]-	C22H18O11	Gallocatechin 3-O-gallate	Flavonoids	Flavanols	5127-64-0	B	26100	26100	23200	42600	55000	51500	32600	49500	47400
mws2627	317.07	316.047	[M+H]+	C16H12O7	Tamarixetin	Flavonoids	Flavonols	603-61-2	B	13400	15100	14500	11900	17200	12100	18500	15300	14600
mws1397	441.3	442.073	[M-H]-	C22H18O10	(-)-Epicatechin gallate	Flavonoids	Flavanols	1257-08-5	A	11900000	11200000	10700000	13000000	12500000	12900000	10800000	8500000	10300000
pme1605	593.16	594.132	[M-H]-	C27H30O15	Kaempferol 3-O-robinobioside(Biorobin)	Flavonoids	Flavonols	17297-56-2	B	14200000	14900000	12300000	10100000	9650000	10200000	13000000	13400000	15800000
pme2482	139.1	138.026	[M+H]+	C7H6O3	Protocatechuic aldehyde	Flavonoids	Flavanols	139-85-5	A	125000	146000	108000	118000	101000	120000	105000	130000	99900
pme2493	579.2	578.137	[M+H]+	C27H30O14	Kaempferol 3,7-dirhamnoside(Kaempferitrin)	Flavonoids	Flavonols	482-38-2	B	157000	155000	134000	257000	264000	219000	67400	54500	64100
pmp001309	465.1	464.076	[M+H]+	C21H20O12	6-Hydroxykaempferol-7-O-glucoside	Flavonoids	Flavonols	-	A	71000000	72400000	72800000	71700000	68700000	71600000	71500000	68900000	68900000
pmp001310	627.2	626.12	[M+H]+	C27H30O17	6-Hydroxykaempferol-3,6-O-Diglucoside	Flavonoids	Flavonols	-	B	794000	829000	795000	673000	669000	738000	812000	757000	811000
pmp001311	627.2	626.12	[M+H]+	C27H30O17	6-Hydroxykaempferol-7,6-O-Diglucoside	Flavonoids	Flavonols	-	B	740000	705000	676000	826000	906000	906000	509000	579000	567000
pmp001312	789.2	788.164	[M+H]+	C33H40O22	6-Hydroxykaempferol-3,7,6-O-triglycoside	Flavonoids	Flavonols	-	B	35600	29700	29600	18300	31200	31700	31300	26600	30400
pmp001313	803.2	802.144	[M+H]+	C33H38O23	6-Hydroxykaempferol-3,6-O-Diglucoside-7-O-Glucuronic Acid	Flavonoids	Flavonols	-	B	299000	289000	291000	364000	349000	369000	277000	263000	265000
pme2954	303.04	302.033	[M+H]+	C15H10O7	Quercetin	Flavonoids	Flavonols	117-39-5	A	289000	299000	274000	271000	209000	326000	397000	383000	348000
pme3137	239	238.055	[M+H]+	C15H10O3	3-Hydroxyflavone	Flavonoids	Flavonols	577-85-5	B	2160	2380	2630	2340	2310	1790	1410	3450	2510
mws0917	329	330.061	[M-H]-	C17H14O7	3,7-Di-O-methylquercetin	Flavonoids	Flavonols	2068/2/2	A	3580	3150	4450	2830	3090	3000	6280	4180	3880
mws1290	593.14	594.114	[M-H]-	C30H26O13	Tiliroside	Flavonoids	Flavonols	20316-62-5	A	5010000	4760000	5110000	3860000	3980000	3980000	6770000	6950000	7180000
pmb0475	671.2	670.143	[M+H]+	C29H34O18	Gallic acid O-feruloyl-O-hexosyl-O-hexoside	Flavonoids	Flavanols	-	B	5320	5220	3640	4430	1330	3380	3480	6080	6850
GQ512006	611.16	610.126	[M+H]+	C27H30O16	Quercetin-3-O-glucoside-7-O-rhamnoside	Flavonoids	Flavonols	-	A	1270000	1180000	1190000	842000	833000	812000	1670000	1580000	1500000
Li512117	611.16	610.126	[M+H]+	C27H30O16	Quercetin 3-O-rhanosylgalactoside	Flavonoids	Flavonols	-	A	1310000	1260000	1270000	836000	869000	806000	1590000	1650000	1550000
Lmyn001226	625.14	626.149	[M-H]-	C27H30O17	Quercetin 3-O-β-D-sophoroside	Flavonoids	Flavonoid	18609-17-1	A	6090000	5210000	5160000	5450000	5640000	4430000	3150000	2700000	5160000
Lmyn001269	609.15	610.154	[M-H]-	C27H30O16	Kaempferol 3-O-β-D-sophoroside	Flavonoids	Flavonoid	19895-95-5	A	341000	300000	367000	134000	156000	140000	481000	445000	367000
Lmyp003139	617.11	616.106	[M+H]+	C28H24O16	Quercetin 3-O-(6′′-galloyl)-β-D-galactopyranoside	Flavonoids	Flavonoid	53171-28-1	A	17700000	17100000	17500000	18100000	22100000	20600000	14300000	15600000	12900000
Lmyp003348	601.12	600.112	[M+H]+	C28H24O15	Kampferol 3-O-(6″-galloyl)-β-D-galactopyranoside	Flavonoids	Flavonoid	-	A	4030000	3850000	3730000	5900000	5160000	5000000	3390000	3360000	3160000
Lmyp003349	617.11	616.106	[M+H]+	C28H24O16	Quercetin 3-O-(6″-galloyl)-β-D-glucopyranoside	Flavonoids	Flavonoid	56316-75-7	A	7680000	7120000	7790000	6890000	8820000	9390000	7140000	6660000	6310000
Lmyp003500	601.12	600.112	[M+H]+	C28H24O15	Kampferol 3-O-(2″-galloyl)-β-D-galactopyranoside	Flavonoids	Flavonoid	-	A	6780000	7220000	8120000	7240000	6360000	7030000	8680000	8710000	8840000
Lmyp003588	769.12	768.118	[M+H]+	C35H28O20	Quercetin 3-O-( 2″,6″-digalloyl) -β-D-glucoside	Flavonoids	Flavonoid	-	A	295000	383000	268000	338000	358000	346000	335000	372000	364000
Lmyp003599	601.12	600.112	[M+H]+	C28H24O15	Kampferol 3-O-(6″-galloyl)-β-D-glucopyranoside	Flavonoids	Flavonoid	56317-05-6	A	7570000	8110000	6960000	5940000	6190000	5800000	8540000	8810000	9040000
Lmyp003857	753.13	752.122	[M+H]+	C35H28O19	Kampferol 3-O-(2″,6″-digalloyl)-β-D-glucoside	Flavonoids	Flavonoid	121651-61-4	A	1140000	1490000	1470000	1060000	1270000	1070000	1660000	1480000	1410000
Lmyp003873	617.11	616.106	[M+H]+	C28H24O16	Quercetin 3-O-(2″-galloyl)-β-D-glucopyranoside	Flavonoids	Flavonoid	69624-79-9	A	1330000	1370000	1480000	1170000	1070000	1080000	2010000	2200000	1620000
mws0129	285.07	284.058	[M+H]+	C16H12O5	Genkwanin	Flavonoids	Flavonoid	437-64-9	A	146000	153000	147000	98500	114000	98100	307000	212000	166000
Lmyp004022	601.12	600.112	[M+H]+	C28H24O15	Kampferol 3-O-(2″-galloyl)-β-D-glucopyranoside	Flavonoids	Flavonoid	76343-90-3	A	3730000	4040000	3670000	3050000	3200000	3050000	5150000	5450000	4420000
mws0072	433.11	432.088	[M+H]+	C21H20O10	Apigenin 5-O-glucoside	Flavonoids	Flavonoid	28757-27-9	B	251000	181000	211000	82500	136000	72000	221000	227000	247000
Lmyp004052	611.14	610.132	[M+H]+	C30H26O14	Quercetin 3-O-(6''-trans-p-Coumaroyl)-β-D-galactopyranoside	Flavonoids	Flavonoid	-	A	971000	974000	948000	857000	855000	866000	1180000	1180000	1180000
mws1474	345.1	344.076	[M+H]+	C18H16O7	5,7-Dihydroxy-3',4',5'-trimethoxyflavone	Flavonoids	Flavonoid	18103-42-9	B	77400	76900	82400	82200	99500	82400	89700	73700	62800
mws4167	463.09	462.062	[M+H]+	C21H18O12	Luteolin 7-O-glucuronide	Flavonoids	Flavonoid	29741-10-4	A	7490000	7970000	7820000	9720000	8830000	8340000	6910000	6400000	6350000
pmp001127	301.11	300.053	[M+H]+	C16H12O6	Chrysoeriol	Flavonoids	Flavonoid	491-71-4	B	9550	9490	9210	6930	7210	6400	17600	14100	9670
pmp001204	299.1	298.073	[M+H]+	C17H14O5	Apigenin-7,4'-dimethylether	Flavonoids	Flavonoid	5128-44-9	A	161000	161000	158000	134000	148000	122000	255000	211000	160000
pmp001290	623.1	622.091	[M+H]+	C27H26O17	Apigenin-7-O-[β-D-glucuronopyranosyl(1→2)-O-β-D-glucuronopyranoside)	Flavonoids	Flavonoid	-	B	5270	3500	2360	6650	6630	2400	2040	2620	4010
Lmyp004318	595.14	594.137	[M+H]+	C30H26O13	Kaempferol 3-O-(6''-trans-p-Coumaroyl)-β-D-galactopyranoside	Flavonoids	Flavonoid	-	A	2970000	3020000	3020000	2330000	2260000	2220000	3580000	3920000	3720000
pmb0566	581.2	580.117	[M+H]+	C26H28O15	Luteolin O-hexosyl-O-pentoside	Flavonoids	Flavonoid	-	B	21700	33500	25100	67800	49700	52800	5030	4580	5440
Lmyp004407	595.14	594.137	[M+H]+	C30H26O13	Kaempferol 3-O-(2''-trans-p-Coumaroyl)-β-D-galactopyranoside	Flavonoids	Flavonoid	-	A	2460000	2450000	2390000	1990000	2150000	2190000	2670000	2740000	2600000
Lmyp004516	611.14	610.132	[M+H]+	C30H26O14	Quercetin 3-O-(6''-trans-p-Coumaroyl)-β-D-glucopyranoside	Flavonoids	Flavonoid	-	A	346000	356000	350000	172000	173000	158000	591000	644000	454000
Lmyp004617	419.13	418.127	[M+H]+	C21H22O9	Pinocembrin 7-O-β-D-glucoside(Pinocembroside)	Flavonoids	Flavonoid	75829-43-5	A	11800000	12300000	11400000	8300000	8200000	7860000	13600000	14100000	14600000
pmb0578	655	654.132	[M+H]+	C32H30O15	Luteolin O-sinapoylhexoside	Flavonoids	Flavonoid	-	B	49100	60700	62000	66600	59300	56900	76200	46100	55400
pmn001668	415.1	416.128	[M-H]-	C22H24O8	Apigenin-3-O-α-L-rhamnoside	Flavonoids	Flavonoid	-	B	23800	24200	28800	28500	28500	27300	23100	20300	34500
pmn001713	593.17	594.132	[M-H]-	C27H30O15	Luteolin-7-O-β-D-rutinoside	Flavonoids	Flavonoid	-	A	28600	27800	26300	42300	50100	57100	13900	12400	15500
pmp000001	301.07	300.053	[M+H]+	C16H12O6	Hispidulin	Flavonoids	Flavonoid	1447-88-7	B	166000	167000	154000	106000	135000	104000	279000	227000	202000
pmp000002	315.08	314.067	[M+H]+	C17H14O6	Ladanein	Flavonoids	Flavonoid	10176-71-3	A	2550000	2550000	2530000	1950000	2190000	1810000	4290000	3100000	2700000
pmp000003	317.06	316.047	[M+H]+	C16H12O7	Nepetin	Flavonoids	Flavonoid	520-11-6	B	8640	7720	7020	4020	4130	3950	10200	8890	7710
pmb3002	607.1	608.146	[M-H]-	C28H32O15	Chrysoeriol 7-O-rutinoside	Flavonoids	Flavonoid	-	B	4570	7940	6030	10000	10000	8820	9	9	9
pmb3006	431.1	432.088	[M-H]-	C21H20O10	Apigenin 7-O-glucoside(Cosmosiin)	Flavonoids	Flavonoid	578-74-5	B	12500	14800	15900	14300	18400	20100	6530	11900	5260
pmb3007	475.1	476.076	[M-H]-	C22H20O12	Chrysoeriol O-glucuronic acid	Flavonoids	Flavonoid	-	B	7380	6600	5030	6670	8440	10200	10400	8590	9410
pmb0665	611.2	610.126	[M+H]+	C27H30O16	Luteolin 8-C-hexosyl-O-hexoside	Flavonoids	Flavonoid	-	B	1210000	1190000	1230000	925000	828000	693000	1530000	1570000	1410000
pmb0592	771.1	770.19	[M+H]+	C34H42O20	Chrysoeriol O-hexosyl-O-rutinoside	Flavonoids	Flavonoid	-	B	10800	16600	13500	9	9	9	19700	22700	17100
pmp000571	271.06	270.044	[M+H]+	C15H10O5	Apigenin	Flavonoids	Flavonoid	520-36-5	B	4720	4430	4270	9	9	9	10600	10400	8800
pmp000572	287.05	286.038	[M+H]+	C15H10O6	Luteolin	Flavonoids	Flavonoid	491-70-3	A	439000	322000	537000	384000	446000	454000	385000	287000	399000
pmp000238	581.15	580.117	[M+H]+	C26H28O15	Luteolin 7-O-β-D-glucosyl-6-C-α-L-arabinose	Flavonoids	Flavonoid	-	B	19400	19400	19100	22800	17500	19800	18600	17100	17000
pmp000573	447.12	446.102	[M+H]+	C22H22O10	Acacetin-7-O-galactoside	Flavonoids	Flavonoid	-	B	244000	229000	237000	117000	111000	101000	323000	364000	300000
pmp000575	447.13	446.102	[M+H]+	C22H22O10	Tilianin(Acacetin-7-O-β-D-glucoside)	Flavonoids	Flavonoid	4291-60-5	B	179000	181000	178000	86500	80100	86500	230000	269000	231000
pmp000593	595.16	594.132	[M+H]+	C27H30O15	Luteolin-7-O-rutinoside	Flavonoids	Flavonoid	3563-98-2	A	12800000	12900000	14600000	8550000	9610000	9970000	18200000	13300000	15100000
pmp000594	609.18	608.146	[M+H]+	C28H32O15	Diosmetin-7-O-rutin	Flavonoids	Flavonoid	-	B	10700	11000	5860	19400	12300	11600	4890	6280	7530
pmp000595	611.16	610.126	[M+H]+	C27H30O16	Luteolin-7,3'-Di-O-β-D-Glucoside	Flavonoids	Flavonoid	257-724-7	A	4190000	6030000	6250000	1380000	1730000	1090000	5000000	4090000	7400000
mws1316	301.06	300.053	[M+H]+	C16H12O6	Luteolin 7-methyl ether	Flavonoids	Flavonoid	20243-59-8	B	950	1160	1100	925	870	1180	2260	1600	1690
pmp000006	345.09	344.076	[M+H]+	C18H16O7	Eupatilin	Flavonoids	Flavonoid	22368-21-4	B	50700	53300	50400	55300	66500	52200	58000	44200	36100
pmp000008	359.11	358.09	[M+H]+	C19H18O7	5-Hydroxy-6,7,3',4'-tetramethoxyflavone	Flavonoids	Flavonoid	21763-80-4	B	5630	5870	5330	6510	7720	6560	5330	3440	3410
mws0920	301	302.033	[M-H]-	C15H10O7	Tricetin	Flavonoids	Flavonoid	520-31-0	B	274000	268000	414000	381000	364000	252000	335000	332000	330000
pmb3026	505.1	506.085	[M-H]-	C23H22O13	Quercetin O-acetylhexoside	Flavonoids	Flavonoid	-	B	29400	29900	31800	25900	30900	17300	32100	38000	43000
pmp000126	611.2	610.126	[M+H]+	C27H30O16	Luteolin-6,8-di-C-glucoside	Flavonoids	Flavonoid	29428-58-8	B	7560	7670	7520	9220	6450	8060	7600	5880	7590
pmp000786	345.09	344.076	[M+H]+	C18H16O7	Eupatorin	Flavonoids	Flavonoid	855-96-9	B	46900	44400	39800	46700	52500	42300	50700	38300	32300
pmp000161	315.08	314.067	[M+H]+	C17H14O6	5,2'-Dihydroxy-7,8-dimethoxyflavone	Flavonoids	Flavonoid	41060-16-6	B	9010	8270	8570	9	9	9	14700	11400	8970
pmp000172	477.13	476.111	[M+H]+	C23H24O11	5,2'-Dihydroxy-7,8-dimethoxyflavone glycosides	Flavonoids	Flavonoid	-	B	671000	795000	842000	368000	448000	397000	1030000	1270000	1000000
pmb0721	831.1	830.19	[M+H]+	C39H42O20	Tricin O-feruloylhexoside O-hexoside	Flavonoids	Flavonoid	-	B	40100	55500	41100	43800	39100	59300	46000	58200	69200
pmb0736	493.1	492.105	[M+H]+	C23H24O12	Tricin 7-O-hexoside	Flavonoids	Flavonoid	-	B	27000	19500	26000	22200	30100	27100	20200	15900	22100
pmf0374	477.1	478.091	[M-H]-	C22H22O12	2,6-Dimethyl-7-octene-2,3,6-triol	Flavonoids	Flavonoid	5041-82-7	B	78400	67100	97900	91400	117000	104000	49800	53000	72200
pmb3032	561.1	562.108	[M-H]-	C26H26O14	Tricin O-malonyl rhamnoside	Flavonoids	Flavonoid	-	B	18000	18200	19100	20400	18300	19800	16100	15500	15700
pmp000010	347.1	346.056	[M+H]+	C17H14O8	5,7,4',5'-Tetrahydro-3',6-dimethoxyflavone	Flavonoids	Flavonoid	-	B	1520	1620	1250	2160	2090	1660	2120	1750	1410
pmp000013	507.15	506.12	[M+H]+	C24H26O12	Eupatilin 3-glucoside	Flavonoids	Flavonoid	-	B	42900	39500	38400	41600	52200	45400	33600	32000	31400
pmb3041	521.1	522.08	[M-H]-	C23H22O14	Tricin O-saccharic acid	Flavonoids	Flavonoid	-	B	466000	442000	433000	478000	443000	456000	441000	380000	469000
Lmyp004635	595.14	594.137	[M+H]+	C30H26O13	Kaempferol 3-O-(6''-trans-p-Coumaroyl)-β-D-glucopyranoside	Flavonoids	Flavonoid	68170-52-5	A	197000	199000	216000	61700	51400	50300	379000	421000	316000
mws1073	595.2	594.132	[M+H]+	C27H30O15	Apigenin 6,8-C-diglucoside	Flavonoids	Flavonoid	23666-13-9	B	73100	74400	57300	169000	106000	157000	9	9	9
pmn001639	447.1	448.082	[M-H]-	C21H20O11	Cynaroside	Flavonoids	Flavonoid	5373/11/5	A	28700000	27400000	22000000	30300000	32400000	34000000	22700000	19300000	19100000
Lmyp004770	611.14	610.132	[M+H]+	C30H26O14	Quercetin 3-O-(2''-trans-p-Coumaroyl)-β-D-glucopyranoside	Flavonoids	Flavonoid	-	A	243000	246000	252000	123000	115000	109000	430000	479000	330000
pmb0709	713.1	712.118	[M+H]+	C30H32O20	Quercetin 7-O-malonylhexosyl-hexoside	Flavonoids	Flavonoid	-	B	8810	5560	5030	3970	3480	4060	9990	10800	16300
pmb3000	503.1	504.105	[M-H]-	C24H24O12	Chrysoeriol O-acetylhexoside	Flavonoids	Flavonoid	-	B	82000	77400	66100	72300	62100	82100	82900	86300	69800
Lmyp004889	595.14	594.137	[M+H]+	C30H26O13	Kaempferol 3-O-(2''-trans-p-Coumaroyl)-β-D-glucopyranoside	Flavonoids	Flavonoid	137018-32-7	A	169000	161000	172000	63700	60900	59900	289000	313000	264000
Lmyp005328	595.14	594.137	[M+H]+	C30H26O13	Quercetin 3-O-(2''-cinnamoyl)-β-D-Glucoside	Flavonoids	Flavonoid	-	A	785000	810000	777000	380000	368000	332000	1350000	1490000	1170000
mws0044	303.06	304.047	[M-H]-	C15H12O7	Taxifolin	Flavonoids	Dihydroflavonol	480-18-2	B	378000	363000	350000	120000	113000	116000	705000	721000	710000
mws0744	319.05	320.041	[M-H]-	C15H12O8	Dihydromyricetin(Ampelopsin)	Flavonoids	Dihydroflavonol	27200-12-0	B	11600	13800	13800	12300	12400	13800	14300	17700	12300
mws1174	312.9	314.067	[M-H]-	C17H14O6	3-O-Acetylpinobanksin	Flavonoids	Dihydroflavonol	52117-69-8	B	11600	12100	12600	16700	32000	11800	6460	3680	5220
mws1034	287.08	286.073	[M+H]+	C16H14O5	Isosakuranetin(4'-Methylnaringenin)	Flavonoids	Dihydroflavone	480-43-3	B	22000	23700	22500	23600	27300	18500	17500	17400	14100
mws0789	255.1	256.064	[M-H]-	C15H12O4	Pinocembrin(Dihydrochrysin)	Flavonoids	Dihydroflavone	480-39-7	B	8130	8510	9780	8270	8700	9110	8250	10200	10400
pmp001074	287.09	286.073	[M+H]+	C16H14O5	Isosakuranetin	Flavonoids	Dihydroflavone	207-551-8	B	27800	21800	25200	34000	30400	28500	21100	20400	12400
mws1175	271.09	270.078	[M+H]+	C16H14O4	Pinostrobin	Flavonoids	Dihydroflavone	480-37-5	B	3450	3000	3900	4000	4110	4650	2720	3520	3370
mws1179	433	434.102	[M-H]-	C21H22O10	Naringenin-7-O-glucoside	Flavonoids	Dihydroflavone	529-55-5	A	2430000	2520000	2540000	1750000	1790000	1700000	3340000	3060000	3240000
pmb3023	449.1	450.096	[M-H]-	C21H22O11	Eriodictyol C-hexoside	Flavonoids	Dihydroflavone	-	B	5530000	5600000	5270000	6400000	6680000	6930000	4050000	4220000	4930000
mws0057	451	450.096	[M+H]+	C21H22O11	Eriodictyol 7-O-glucoside	Flavonoids	Dihydroflavone	38965-51-4	B	41200	69500	50700	61800	73200	66300	48800	73400	43700
mws0064	287.06	288.053	[M-H]-	C15H12O6	Eriodictyol	Flavonoids	Dihydroflavone	552-58-9	B	25500	32500	27300	8660	13300	12200	44200	44800	48300
pmb0541	697.16	696.154	[M+H]+	C30H32O19	Cyanidin 3-O-glucosyl-malonylglucoside	Flavonoids	Anthocyanins	-	B	21700	19500	17600	40500	48500	65000	6710	6180	4420
mws2210	463.12	498.093	[M-Cl]+	C22H23ClO11	Peonidin 3-O-glucoside chloride	Flavonoids	Anthocyanins	6906-39-4	B	4700000	3720000	4270000	722000	626000	724000	6860000	7010000	7060000
pmb0550	449.11	484.077	[M-Cl]+	C21H21ClO11	Cyanidin 3-O-Glucoside (Kuromanin)	Flavonoids	Anthocyanins	7084-24-4	A	885000	888000	969000	166000	155000	220000	1300000	1540000	1560000
mws1181	627.16	662.125	[M-Cl]+	C27H31ClO17	Delphin chloride	Flavonoids	Anthocyanins	17670-06-3	B	404000	411000	390000	252000	222000	240000	493000	463000	589000
pme0443	493.13	528.103	[M-Cl]+	C23H25ClO12	Malvidin-3-O-Galactoside Chloride (Primulin Chloride)	Flavonoids	Anthocyanins	30113-37-2	B	41200	34800	29000	45000	33600	30400	18200	31400	28700
pme1398	465.1	465.103	[M]+	C21H21O12+	Delphinidin 3-O-glucoside (Mirtillin)	Flavonoids	Anthocyanins	50986-17-9	B	430000	226000	263000	409000	357000	399000	315000	279000	311000
pmb2957	465.08	466.09	[M-H]-	C24H18O10	Cyanidin O-syringic acid	Flavonoids	Anthocyanins	-	A	127000	141000	129000	9	9	9	164000	162000	165000
pme3256	611.16	646.13	[M-Cl]+	C27H31ClO16	Delphinidin-3-O-Rutinoside Chloride	Flavonoids	Anthocyanins	15674-58-5	B	10400	13400	14200	18000	17000	23100	6280	10300	6450
pmp000009	361.09	360.085	[M+H]+	C18H16O8	Centaureidin	Flavonoids	Anthocyanins	17313-52-9	B	2690	2580	2170	3150	2170	3490	3550	2460	1730
pmp000004	331.08	330.074	[M+H]+	C17H14O7	Jaceosidin	Flavonoids	Anthocyanins	18085-97-7	A	116000	111000	107000	87200	122000	88000	169000	112000	94600
pme3392	433.11	433.113	[M]+	C21H21O10+	Pelargonidin 3-O-Glucoside（Callistephin)	Flavonoids	Anthocyanins	47684-27-5	B	32600000	27200000	30000000	13600000	15000000	14200000	47000000	41000000	48500000
pmf0615	641.17	676.141	[M-Cl]+	C28H33ClO17	Petunidin 3, 5-diglucoside	Flavonoids	Anthocyanins	25846-73-5	B	6850	5830	5010	7550	6970	6930	3390	3920	2660
pmf0616	697.2	697.197	[M]+	C31H37O18+	Malvidin 3-(6''-Acetylglucoside)-5-Glucoside	Flavonoids	Anthocyanins	-	B	34000	27800	32200	41300	35800	36500	19600	20000	22300
mws0169	595.17	630.135	[M-Cl]+	C27H31ClO15	Cyanidin 3-O-rutinoside (Keracyanin chloride)	Flavonoids	Anthocyanins	18719-76-1	A	4770000	4290000	4690000	664000	610000	614000	7620000	7880000	7900000
mws1048	449.11	449.108	[M]+	C21H21O11+	Cyanidin 3-O-Galactoside	Flavonoids	Anthocyanins	142506-26-1	A	603000	627000	558000	91500	109000	93900	1100000	1070000	1070000
mws0170	287.06	287.055	[M]+	C15H11O6+	Cyanidin chloride	Flavonoids	Anthocyanins	528-58-5	B	170000	163000	152000	163000	79800	116000	102000	122000	69400
mws0175	493.13	528.103	[M-Cl]+	C23H25ClO12	Malvidin-3-O-Glucoside Chloride (Oenin Chloride)	Flavonoids	Anthocyanins	7228-78-6	B	32400	27200	22300	41100	37100	55200	24600	23900	22300
mws0176	595.17	630.135	[M-Cl]+	C27H31ClO15	Pelargonin Chloride	Flavonoids	Anthocyanins	17334-58-6	A	9210000	8680000	8740000	5890000	6660000	6290000	12100000	10700000	12200000
pmp000274	579.15	578.142	[M+H]+	C30H26O12	Procyanidin B3	Tannins	Proanthocyanidins	23567-23-9	A	2600000	1910000	2200000	3430000	3100000	2990000	1610000	1700000	1550000
pmp000275	581.16	580.134	[M+H]+	C30H28O12	Gambiriin A1	Tannins	Proanthocyanidins	76250-49-2	B	136000	116000	125000	113000	108000	141000	105000	95400	90800
mws0164	577.13	576.127	[M+H]+	C30H24O12	Procyanidin A2	Tannins	Proanthocyanidins	41743-41-3	B	130000	140000	132000	9	9	9	211000	197000	216000
mws0836	577.14	578.142	[M-H]-	C30H26O12	Procyanidin B1	Tannins	Proanthocyanidins	20315-25-7	B	12500000	11900000	12800000	16900000	17300000	17800000	8240000	7890000	8130000
pmp000280	867.21	866.206	[M+H]+	C45H38O18	Procyanidin C2	Tannins	Proanthocyanidins	37064-31-6	A	1510000	1420000	1640000	2580000	2710000	2490000	806000	867000	792000
pmb2586	593.1	594.114	[M-H]-	C30H26O13	Gallocatechin-catechin	Tannins	Proanthocyanidins	-	B	17900	17300	15100	38200	30600	31400	8180	6250	10400
pmb2947	865.1	866.172	[M-H]-	C45H38O18	Catechin-catechin-catechin	Tannins	Proanthocyanidins	-	A	92000	113000	82800	231000	183000	214000	39600	37200	46100
pmb3114	561.1	562.125	[M-H]-	C30H26O11	Epicatechin-epiafzelechin	Tannins	Proanthocyanidins	-	A	660000	629000	642000	1460000	1590000	1430000	181000	171000	168000
pmn001646	865.2	866.206	[M-H]-	C45H38O18	Procyanidin C1	Tannins	Proanthocyanidins	37064-30-5	A	57000	59300	64300	133000	131000	117000	17300	25700	19800
pme0431	577.13	576.127	[M+H]+	C30H24O12	Procyanidin A1	Tannins	Proanthocyanidins	103883-03-0	A	112000	86900	94800	58200	39500	82100	156000	114000	164000
pme0435	579.15	578.142	[M+H]+	C30H26O12	Procyanidin B2	Tannins	Proanthocyanidins	29106-49-8	B	18000000	18800000	18400000	25800000	22900000	23500000	13700000	14100000	13200000
pmn001629	483.1	484.065	[M-H]-	C20H20O14	Digalloylglucose	Tannins	Tannin	-	B	22000000	25000000	23700000	27100000	29300000	31900000	23000000	21200000	24300000
pmn001634	939.1	940.084	[M-H]-	C41H32O26	Pentagalloylglucose	Tannins	Tannin	14937-32-7	B	6930000	7140000	6610000	4690000	4620000	5320000	8760000	8040000	9220000
pme3285	275	274.073	[M+H]+	C15H14O5	Afzelechin(3,5,7,4'-Tetrahydroxyflavan)	Flavonoids	Isoflavones	2545-00-8	A	1500000	1570000	1450000	1860000	1850000	1640000	905000	985000	991000
pmp000362	369.13	368.11	[M+H]+	C21H20O6	Glisoflavone	Flavonoids	Isoflavones	125709-32-2	B	5680	5700	6260	9	9	9	3150	3080	20700
mws2118	435.13	436.116	[M-H]-	C21H24O10	Phloretin 2'-O-glucoside	Flavonoids	Isoflavones	60-81-1	B	4260000	4410000	3870000	4280000	3720000	4190000	4330000	4730000	4510000
pme3279	287	286.038	[M+H]+	C15H10O6	2'-Hydroxygenistein	Flavonoids	Isoflavones	1156-78-1	B	5250000	6040000	4530000	4090000	3620000	3570000	5360000	6690000	6780000
mws0918	283	284.058	[M-H]-	C16H12O5	Prunetin	Flavonoids	Isoflavones	552-59-0	A	372000	384000	388000	289000	330000	255000	675000	488000	387000
pmp000409	431.13	430.108	[M+H]+	C22H22O9	Ononin	Flavonoids	Isoflavones	486-62-4	B	11800	10200	9290	8800	5100	11800	15700	17100	20000
pmp000548	301.07	300.053	[M+H]+	C16H12O6	Pratensein	Flavonoids	Isoflavones	2284-31-3	B	172000	166000	162000	109000	149000	115000	288000	242000	197000
pmp000413	433.11	432.088	[M+H]+	C21H20O10	Genistein 8-C-glucoside	Flavonoids	Flavonoid carbonoside	66026-80-0	B	69900	57200	57300	49400	50600	58900	77400	78800	63200
pmp000700	449.1	448.082	[M+H]+	C21H20O11	Isoorientin	Flavonoids	Flavonoid carbonoside	4261-42-1	B	156000	138000	143000	130000	103000	118000	160000	155000	142000
mws0048	431.11	432.088	[M-H]-	C21H20O10	Vitexin	Flavonoids	Flavonoid carbonoside	3681-93-4	B	10700	11900	6530	9180	5770	8490	5990	6970	7440
pmp000236	565.1	564.123	[M+H]+	C26H28O14	Apigenin-6-C-glucose-8-xylcose	Flavonoids	Flavonoid carbonoside	-	B	3840	5890	5880	6160	10500	8500	4330	7330	5360
mws1292	565.2	564.123	[M+H]+	C26H28O14	Isoschaftoside	Flavonoids	Flavonoid carbonoside	52012-29-0	B	2570	4180	2440	5670	3880	4800	9	9	9
mws1434	431.11	432.088	[M-H]-	C21H20O10	Isovitexin	Flavonoids	Flavonoid carbonoside	29702-25-8	B	7690	7020	8120	8980	6920	9950	9	9	9
pmb0624	611.1	610.126	[M+H]+	C27H30O16	6-C-Hexosyl-luteolin O-hexoside	Flavonoids	Flavonoid carbonoside	-	B	38400	31900	36000	46400	35600	47800	20900	19600	21100
pmb0639	757.2	756.175	[M+H]+	C33H40O20	8-C-Hexosyl-apigenin O-hexosyl-O-hexoside	Flavonoids	Flavonoid carbonoside	-	B	12900	14000	14700	14000	12700	15400	11000	10100	15700
pmb0672	771.1	770.172	[M+H]+	C37H38O18	6-C-Hexosyl-apigenin O-feruloylhexoside	Flavonoids	Flavonoid carbonoside	-	B	12200	9960	14500	4490	9	9	28400	25600	24200
pmb0684	655.2	654.132	[M+H]+	C32H30O15	C-Hexosyl-luteolin O-sinapic acid	Flavonoids	Flavonoid carbonoside	-	B	35400	39100	22300	29000	20300	22400	31500	25500	17000
pme3227	579	578.137	[M+H]+	C27H30O14	Vitexin 2''-O-β-L-rhamnoside	Flavonoids	Flavonoid carbonoside	64820-99-1	B	26700	28800	20600	40600	28300	44500	29600	19000	22200
pmp001111	579.17	578.137	[M+H]+	C27H30O14	Violanthin	Flavonoids	Flavonoid carbonoside	40581-17-7	B	72400	56200	58900	117000	104000	87300	65700	54100	38600
mws1140	271.07	272.058	[M-H]-	C15H12O5	Naringenin chalcone(4,2',4',6'-Tetrahydroxychalcone)	Flavonoids	Chalcones	73692-50-9	B	77000	78700	82800	49400	46900	51500	117000	116000	127000

## Sheet: 2
	Supplemental Table 2. Summary of the sequencing
Sample	Raw Reads	Clean Reads	Clean Base(G)	Error Rate(%)	Q20(%)	Q30(%)	GC Content(%)
ZH1	56578244	55533348	8.33	0.02	97.46	92.61	45.45
ZH2	54363468	53162850	7.97	0.02	97.19	92.05	45.38
ZH3	54644990	53370542	8.01	0.02	97.32	92.27	45.38
ZS1	54690936	53680354	8.05	0.02	97.51	92.7	45.75
ZS2	55161688	54294736	8.14	0.02	97.62	92.96	45.9
ZS3	47532136	46782302	7.02	0.02	96.87	91.35	45.73

## Sheet: 3
			Supplemental Table 3. Novel genes
gene_id	chr	start	end	strand	KEGG	NR	Swissprot	Tremble	KOG	GO	Pfam
XLOC_014932	RchiOBHmChr4	44090642	44091169	-	--	--	--	--	--	--	--
XLOC_009683	RchiOBHmChr2	75601750	75602720	.	K20043 clathrin coat assembly protein AP180 | (RefSeq) putative clathrin assembly protein At1g03050 (A)	PREDICTED: putative clathrin assembly protein At1g03050 [Fragaria vesca subsp. vesca]	RecName: Full=Clathrin coat assembly protein AP180; Short=At-AP180; AltName: Full=Clathrin coat-associated protein AP180;	SubName: Full=Uncharacterized protein {ECO:0000313|EMBL:EMJ16076.1}; Flags: Fragment;	Clathrin assembly protein AP180 and related proteins, contain ENTH domain	GO:0005794,Golgi apparatus; GO:0006897,endocytosis; GO:0005545,1-phosphatidylinositol binding; GO:0048268,clathrin coat assembly; GO:0030276,clathrin binding; GO:0005905,clathrin-coated pit; GO:0015031,protein transport; GO:0030136,clathrin-coated vesicle	--
XLOC_007721	RchiOBHmChr2	43103797	43111631	-	K17535 serine/threonine-protein kinase TNNI3K [EC:2.7.11.1] | (RefSeq) uncharacterized LOC105353223 (A)	PREDICTED: uncharacterized protein LOC105350038 [Fragaria vesca subsp. vesca]	RecName: Full=Putative ribonuclease H protein At1g65750; EC=3.1.26.4;	SubName: Full=Uncharacterized protein {ECO:0000313|EMBL:EMJ07683.1}; Flags: Fragment;	FOG: Reverse transcriptase	GO:0046872,metal ion binding; GO:0004523,RNA-DNA hybrid ribonuclease activity; GO:0003676,nucleic acid binding	--
XLOC_019232	RchiOBHmChr5	58602443	58603589	-	--	hypothetical protein CISIN_1g014906mg [Citrus sinensis]	--	SubName: Full=Uncharacterized protein {ECO:0000313|EMBL:KDO51325.1};	Voltage-gated shaker-like K+ channel, subunit beta/KCNAB	--	--
XLOC_012814	RchiOBHmChr4	6740438	6741228	+	K03517 quinolinate synthase [EC:2.5.1.72] | (RefSeq) uncharacterized protein LOC100279087 isoform X1 (A)	retrotransposon polyprotein [Rosa rugosa]	RecName: Full=Retrovirus-related Pol polyprotein from transposon TNT 1-94; Includes: RecName: Full=Protease; EC=3.4.23.-; Includes: RecName: Full=Reverse transcriptase; EC=2.7.7.49; Includes: RecName: Full=Endonuclease;	SubName: Full=Retrotransposon polyprotein {ECO:0000313|EMBL:AFP55536.1};	FOG: Transposon-encoded proteins with TYA, reverse transcriptase, integrase domains in various combinations	GO:0004519,endonuclease activity; GO:0015074,DNA integration; GO:0004190,aspartic-type endopeptidase activity; GO:0008270,zinc ion binding; GO:0003676,nucleic acid binding; GO:0003964,RNA-directed DNA polymerase activity	--
XLOC_016129	RchiOBHmChr5	2013886	2016067	+	--	PREDICTED: quinone oxidoreductase PIG3-like [Fragaria vesca subsp. vesca]	--	--	--	--	--
XLOC_009676	RchiOBHmChr2	74882009	74883285	.	--	--	--	--	--	--	--
XLOC_001915	RchiOBHmChr1	246836	249249	-	--	--	--	--	--	--	--
XLOC_015781	RchiOBHmChr4	22587604	22588130	.	--	--	--	--	--	--	--
XLOC_009103	RchiOBHmChr2	4276327	4276812	.	K22686 pro-apoptotic serine protease NMA111 [EC:3.4.21.-] | (RefSeq) retrovirus-related Pol polyprotein from transposon TNT 1-94 isoform X1 (A)	hypothetical protein VITISV_001215 [Vitis vinifera]	--	SubName: Full=Uncharacterized protein {ECO:0000313|EMBL:CAN60374.1};	FOG: Transposon-encoded proteins with TYA, reverse transcriptase, integrase domains in various combinations	GO:0015074,DNA integration; GO:0008270,zinc ion binding; GO:0003676,nucleic acid binding	--
XLOC_012656	RchiOBHmChr3	43900287	43900532	.	--	--	--	--	--	--	Dual specificity phosphatase, catalytic domain
XLOC_023862	RchiOBHmChr6	3221991	3224490	.	--	PREDICTED: protein trichome birefringence-like 13 [Malus domestica]	RecName: Full=Protein trichome birefringence-like 13;	SubName: Full=Uncharacterized protein {ECO:0000313|EMBL:KDO67892.1};	--	GO:0071554,cell wall organization or biogenesis; GO:0005794,Golgi apparatus; GO:0016021,integral component of membrane; GO:0016413,O-acetyltransferase activity	GDSL/SGNH-like Acyl-Esterase family found in Pmr5 and Cas1p
XLOC_015936	RchiOBHmChr4	44722061	44722425	.	--	mediator of RNA polymerase II transcription subunit 33A [Prunus persica]	RecName: Full=Mediator of RNA polymerase II transcription subunit 33A; AltName: Full=REF4-related 1 protein; AltName: Full=REF4-resembling 1 protein;	SubName: Full=Uncharacterized protein {ECO:0000313|EMBL:EMJ26654.1};	--	GO:0006355,regulation of transcription, DNA-templated; GO:0016592,mediator complex; GO:0009698,phenylpropanoid metabolic process; GO:0006351,transcription, DNA-templated; GO:2000762,regulation of phenylpropanoid metabolic process	--
XLOC_020165	RchiOBHmChr5	53004546	53004838	.	K15255 ATP-dependent DNA helicase PIF1 [EC:3.6.4.12] | (RefSeq) uncharacterized protein LOC17874552 (A)	PREDICTED: uncharacterized protein LOC101294546 [Fragaria vesca subsp. vesca]	--	SubName: Full=Uncharacterized protein {ECO:0000313|EMBL:OMO96630.1};	DNA helicase PIF1/RRM3	--	--
XLOC_020184	RchiOBHmChr5	56206327	56206811	.	--	PREDICTED: uncharacterized protein LOC105351333 [Fragaria vesca subsp. vesca]	--	SubName: Full=Uncharacterized protein {ECO:0000313|EnsemblPlants:Solyc12g019380.1.1};	FOG: Transposon-encoded proteins with TYA, reverse transcriptase, integrase domains in various combinations	GO:0003676,nucleic acid binding	RNase H-like domain found in reverse transcriptase
XLOC_015910	RchiOBHmChr4	41217088	41217419	.	--	--	--	--	--	--	--
XLOC_027808	RchiOBHmChr7	2974470	2975168	.	K10949 ER lumen protein retaining receptor | (RefSeq) ER lumen protein-retaining receptor (A)	hypothetical protein CUMW_242280 [Citrus unshiu]	RecName: Full=ER lumen protein-retaining receptor; AltName: Full=HDEL receptor; AltName: Full=PGP169-12;	SubName: Full=Uncharacterized protein {ECO:0000313|EMBL:GAY65583.1};	ER lumen protein retaining receptor	GO:0016192,vesicle-mediated transport; GO:0016021,integral component of membrane; GO:0006621,protein retention in ER lumen; GO:0005789,endoplasmic reticulum membrane; GO:0015031,protein transport; GO:0046923,ER retention sequence binding	--
XLOC_015735	RchiOBHmChr4	14606016	14607447	.	K22804 structural maintenance of chromosomes protein 6 | (RefSeq) structural maintenance of chromosomes protein 6B-like (A)	PREDICTED: uncharacterized protein LOC101298860 [Fragaria vesca subsp. vesca]	RecName: Full=Uncharacterized mitochondrial protein AtMg01250; AltName: Full=ORF102;	SubName: Full=Uncharacterized protein {ECO:0000313|EMBL:EMJ04543.1};	FOG: Reverse transcriptase	GO:0005739,mitochondrion	Reverse transcriptase (RNA-dependent DNA polymerase)
XLOC_008446	RchiOBHmChr2	70241323	70242599	-	--	--	--	--	--	--	--
XLOC_000799	RchiOBHmChr1	29548025	29550717	+	--	--	--	--	--	--	--
XLOC_008811	RchiOBHmChr2	81319845	81320401	-	--	--	--	--	--	--	--
XLOC_016295	RchiOBHmChr5	6733703	6735924	+	--	--	--	--	--	--	--
XLOC_020260	RchiOBHmChr5	67313090	67313305	.	--	--	--	--	--	--	--
XLOC_020293	RchiOBHmChr5	73989245	73990296	.	--	--	--	--	--	--	--
XLOC_023137	RchiOBHmChr6	51599034	51601390	-	K05349 beta-glucosidase [EC:3.2.1.21] | (RefSeq) lysosomal beta glucosidase-like (A)	PREDICTED: uncharacterized mitochondrial protein AtMg00810-like [Malus domestica]	RecName: Full=Retrovirus-related Pol polyprotein from transposon RE2; AltName: Full=Retro element 2 {ECO:0000303|PubMed:10689195}; Short=AtRE2 {ECO:0000303|PubMed:10689195}; Includes: RecName: Full=Protease RE2; EC=3.4.23.-; Includes: RecName: Full=Reverse transcriptase RE2; EC=2.7.7.49; Includes: RecName: Full=Endonuclease RE2;	SubName: Full=uncharacterized mitochondrial protein AtMg00810-like {ECO:0000313|RefSeq:XP_016495422.1};	FOG: Transposon-encoded proteins with TYA, reverse transcriptase, integrase domains in various combinations	GO:0006310,DNA recombination; GO:0004519,endonuclease activity; GO:0015074,DNA integration; GO:0004190,aspartic-type endopeptidase activity; GO:0003676,nucleic acid binding; GO:0003964,RNA-directed DNA polymerase activity; GO:0046872,metal ion binding	Thymidylate synthase
XLOC_027261	RchiOBHmChr7	38033145	38038381	-	--	--	--	--	--	--	--
XLOC_005219	RchiOBHmChr2	50695003	50695539	+	--	retrotransposon polyprotein [Rosa rugosa]	--	SubName: Full=Retrotransposon polyprotein {ECO:0000313|EMBL:AFP55536.1};	FOG: Transposon-encoded proteins with TYA, reverse transcriptase, integrase domains in various combinations	GO:0015074,DNA integration; GO:0003676,nucleic acid binding	--
XLOC_023936	RchiOBHmChr6	13886469	13886745	.	--	retrotransposon polyprotein [Rosa rugosa]	RecName: Full=Retrovirus-related Pol polyprotein from transposon TNT 1-94; Includes: RecName: Full=Protease; EC=3.4.23.-; Includes: RecName: Full=Reverse transcriptase; EC=2.7.7.49; Includes: RecName: Full=Endonuclease;	SubName: Full=Retrotransposon polyprotein {ECO:0000313|EMBL:AFP55536.1};	FOG: Transposon-encoded proteins with TYA, reverse transcriptase, integrase domains in various combinations	GO:0004519,endonuclease activity; GO:0015074,DNA integration; GO:0004190,aspartic-type endopeptidase activity; GO:0008270,zinc ion binding; GO:0003676,nucleic acid binding; GO:0003964,RNA-directed DNA polymerase activity	--
XLOC_028221	RchiOBHmChr7	65557392	65558124	.	--	--	RecName: Full=Probable mitochondrial adenine nucleotide transporter BTL3; AltName: Full=Adenine nucleotide transporter BT1-like protein 3;	--	--	GO:0009536,plastid; GO:0016021,integral component of membrane; GO:0005739,mitochondrion; GO:0005743,mitochondrial inner membrane; GO:0022857,transmembrane transporter activity; GO:0006839,mitochondrial transport	--
XLOC_003700	RchiOBHmChr1	41042895	41043515	.	--	PREDICTED: uncharacterized protein LOC105353356 [Fragaria vesca subsp. vesca]	--	SubName: Full=Uncharacterized protein {ECO:0000313|EMBL:PIA29486.1};	--	--	--
XLOC_005903	RchiOBHmChr2	75065677	75066443	+	--	--	--	--	--	--	--
XLOC_012973	RchiOBHmChr4	16137189	16137446	+	--	PREDICTED: uncharacterized protein LOC105349392 [Fragaria vesca subsp. vesca]	--	SubName: Full=Uncharacterized protein {ECO:0000313|EMBL:CAN66189.1};	--	GO:0015074,DNA integration; GO:0004190,aspartic-type endopeptidase activity; GO:0003676,nucleic acid binding	--
XLOC_027949	RchiOBHmChr7	17764958	17765627	.	--	--	--	--	--	--	--
XLOC_001932	RchiOBHmChr1	1164941	1166885	-	--	--	--	--	--	--	--
XLOC_018414	RchiOBHmChr5	13426543	13428013	-	--	--	--	--	--	--	--
XLOC_012607	RchiOBHmChr3	39129116	39129426	.	--	--	--	--	--	--	zinc-binding in reverse transcriptase
XLOC_024771	RchiOBHmChr7	9833176	9836196	+	K08818 cell division cycle 2-like [EC:2.7.11.22] | (RefSeq) cyclin-dependent kinase G-2-like (A)	PREDICTED: cyclin-dependent kinase G-2-like [Fragaria vesca subsp. vesca]	--	SubName: Full=Uncharacterized protein {ECO:0000313|EMBL:EMJ11483.1};	--	GO:0005524,ATP binding; GO:0004672,protein kinase activity	Adenylyl/Guanylyl and SMODS C-terminal sensor domain
XLOC_009366	RchiOBHmChr2	44380765	44381161	.	--	--	--	--	--	--	--
XLOC_007576	RchiOBHmChr2	38803077	38805479	-	K03515 DNA repair protein REV1 [EC:2.7.7.-] | (RefSeq) uncharacterized protein LOC107894697 (A)	gag-pol polyprotein [Rosa rugosa]	RecName: Full=Retrovirus-related Pol polyprotein from transposon TNT 1-94; Includes: RecName: Full=Protease; EC=3.4.23.-; Includes: RecName: Full=Reverse transcriptase; EC=2.7.7.49; Includes: RecName: Full=Endonuclease;	SubName: Full=Gag-pol polyprotein {ECO:0000313|EMBL:AFP55546.1};	FOG: Transposon-encoded proteins with TYA, reverse transcriptase, integrase domains in various combinations	GO:0004519,endonuclease activity; GO:0015074,DNA integration; GO:0004190,aspartic-type endopeptidase activity; GO:0008270,zinc ion binding; GO:0003676,nucleic acid binding; GO:0003964,RNA-directed DNA polymerase activity	Integrase core domain
XLOC_020189	RchiOBHmChr5	56482726	56483373	.	--	PREDICTED: zinc finger CCCH domain-containing protein 55-like isoform X1 [Fragaria vesca subsp. vesca]	RecName: Full=Zinc finger CCCH domain-containing protein 55; Short=AtC3H55;	SubName: Full=Uncharacterized protein {ECO:0000313|EMBL:EMJ12564.1};	--	GO:0046872,metal ion binding; GO:0003723,RNA binding; GO:0003677,DNA binding	CCCH-type zinc finger
XLOC_022856	RchiOBHmChr6	41111772	41112706	-	--	--	--	--	--	--	--
XLOC_009625	RchiOBHmChr2	69095050	69096121	.	--	--	--	--	--	--	--
XLOC_009589	RchiOBHmChr2	64872766	64872972	.	--	--	--	--	--	--	--
XLOC_009446	RchiOBHmChr2	51307979	51308692	.	--	--	--	--	--	--	--
XLOC_012535	RchiOBHmChr3	24934382	24934590	.	K00327 NADPH-ferrihemoprotein reductase [EC:1.6.2.4] | (RefSeq) NADPH--cytochrome P450 reductase 2-like (A)	retrotransposon polyprotein [Rosa rugosa]	--	SubName: Full=Retrotransposon polyprotein {ECO:0000313|EMBL:AFP55536.1};	FOG: Transposon-encoded proteins with TYA, reverse transcriptase, integrase domains in various combinations	GO:0015074,DNA integration; GO:0003676,nucleic acid binding	--
XLOC_004749	RchiOBHmChr2	32148297	32148909	+	--	--	--	--	--	--	--
XLOC_022614	RchiOBHmChr6	26430264	26442351	-	--	--	--	--	--	--	--
XLOC_011114	RchiOBHmChr3	839420	844442	-	K04506 E3 ubiquitin-protein ligase SIAH1 [EC:2.3.2.27] | (RefSeq) E3 ubiquitin-protein ligase SINA-like 10 (A)	PREDICTED: E3 ubiquitin-protein ligase SINA-like 10 [Fragaria vesca subsp. vesca]	RecName: Full=E3 ubiquitin-protein ligase SINA-like 10; EC=2.3.2.27; AltName: Full=RING-type E3 ubiquitin transferase SINA-like 10 {ECO:0000305}; AltName: Full=Seven in absentia-like protein 10;	RecName: Full=E3 ubiquitin-protein ligase {ECO:0000256|RuleBase:RU201113}; EC=2.3.2.27 {ECO:0000256|RuleBase:RU201113};	Zn finger protein	GO:0005634,nucleus; GO:0006511,ubiquitin-dependent protein catabolic process; GO:0061630,ubiquitin protein ligase activity; GO:0008270,zinc ion binding; GO:0007275,multicellular organism development	Protein of unknown function (DUF2532)
XLOC_026473	RchiOBHmChr7	8383316	8383607	-	--	--	--	--	--	--	--
XLOC_012819	RchiOBHmChr4	7166473	7166982	+	--	--	--	--	--	--	--
XLOC_012581	RchiOBHmChr3	33945901	33947044	.	K01188 beta-glucosidase [EC:3.2.1.21] | (RefSeq) uncharacterized protein LOC106394339 (A)	PREDICTED: uncharacterized protein LOC101303372 [Fragaria vesca subsp. vesca]	RecName: Full=Putative ribonuclease H protein At1g65750; EC=3.1.26.4;	SubName: Full=LINE-type retrotransposon LIb DNA {ECO:0000313|EMBL:AIK35195.1};	FOG: Reverse transcriptase	GO:0046872,metal ion binding; GO:0004523,RNA-DNA hybrid ribonuclease activity; GO:0003676,nucleic acid binding	--
XLOC_014695	RchiOBHmChr4	30821860	30825357	-	--	--	--	--	--	--	--
XLOC_008676	RchiOBHmChr2	77541036	77542800	-	--	PREDICTED: uncharacterized protein LOC101311890 [Fragaria vesca subsp. vesca]	--	SubName: Full=Uncharacterized protein {ECO:0000313|EnsemblPlants:HORVU0Hr1G002760.1};	--	--	--
XLOC_015246	RchiOBHmChr4	56277429	56278409	-	--	--	--	--	--	--	--
XLOC_015663	RchiOBHmChr4	3344087	3344592	.	--	hypothetical protein PRUPE_4G112000 [Prunus persica]	--	SubName: Full=Uncharacterized protein {ECO:0000313|EMBL:EMJ15829.1};	--	GO:0016021,integral component of membrane	--
XLOC_015690	RchiOBHmChr4	6569283	6569501	.	--	uncharacterized protein LOC110008999 [Jatropha curcas]	--	SubName: Full=Uncharacterized protein {ECO:0000313|EMBL:PIN19061.1};	--	--	--
XLOC_012336	RchiOBHmChr3	71363	71571	.	--	--	--	--	--	--	--
XLOC_019046	RchiOBHmChr5	43653386	43654238	-	K21444 poly(rC)-binding protein 3/4 | (RefSeq) KH domain-containing protein At4g18375-like isoform X1 (A)	hypothetical protein BVRB_1g019180 [Beta vulgaris subsp. vulgaris]	--	SubName: Full=Uncharacterized protein {ECO:0000313|EMBL:EMJ21939.1};	FOG: Transposon-encoded proteins with TYA, reverse transcriptase, integrase domains in various combinations	GO:0015074,DNA integration; GO:0008270,zinc ion binding; GO:0003676,nucleic acid binding	Retrotransposon gag protein
XLOC_009761	RchiOBHmChr2	81477189	81477726	.	--	retrotransposon polyprotein [Rosa rugosa]	--	SubName: Full=Retrotransposon polyprotein {ECO:0000313|EMBL:AFP55536.1};	FOG: Transposon-encoded proteins with TYA, reverse transcriptase, integrase domains in various combinations	GO:0015074,DNA integration; GO:0003676,nucleic acid binding	Transcriptional regulatory protein, C terminal
XLOC_012512	RchiOBHmChr3	22393117	22393407	.	--	--	--	--	--	--	--
XLOC_000075	RchiOBHmChr0c06	233305	233511	.	--	--	--	--	--	--	--
XLOC_014311	RchiOBHmChr4	5788372	5788689	-	K01213 galacturan 1,4-alpha-galacturonidase [EC:3.2.1.67] | (RefSeq) exopolygalacturonase-like (A)	PREDICTED: uncharacterized protein LOC109154946 [Ipomoea nil]	RecName: Full=Uncharacterized mitochondrial protein AtMg00310; AltName: Full=ORF154;	SubName: Full=Uncharacterized protein {ECO:0000313|EMBL:EMJ18520.1};	FOG: Reverse transcriptase	GO:0005739,mitochondrion	--
XLOC_014242	RchiOBHmChr4	2492538	2494778	-	--	--	--	--	--	--	--
XLOC_009882	RchiOBHmChr3	1452473	1459864	+	--	--	--	--	--	--	--
XLOC_025372	RchiOBHmChr7	32000365	32001380	+	--	--	--	--	--	--	--
XLOC_015564	RchiOBHmChr4	65136425	65136748	-	K00915 inositol-polyphosphate multikinase [EC:2.7.1.140 2.7.1.151] | (RefSeq) inositol polyphosphate multikinase beta-like protein (A)	hypothetical protein OsJ_19243 [Oryza sativa Japonica Group]	--	SubName: Full=Uncharacterized protein {ECO:0000313|EnsemblPlants:OB05G30740.1};	--	GO:0016021,integral component of membrane	--
XLOC_028233	RchiOBHmChr7	67650347	67650828	.	K03549 KUP system potassium uptake protein | (RefSeq) uncharacterized LOC101305106 (A)	PREDICTED: uncharacterized protein LOC101298676 [Fragaria vesca subsp. vesca]	--	SubName: Full=Uncharacterized protein {ECO:0000313|EMBL:ONI27515.1};	--	--	--
XLOC_019942	RchiOBHmChr5	18158235	18158836	.	--	--	--	--	--	--	--
XLOC_027944	RchiOBHmChr7	17223819	17224070	.	--	--	--	--	--	--	--
XLOC_009734	RchiOBHmChr2	80128257	80128461	.	--	--	--	--	--	--	--
XLOC_003827	RchiOBHmChr1	60398279	60398683	.	--	--	--	--	--	--	--
XLOC_000513	RchiOBHmChr1	11805558	11807305	+	--	--	--	--	--	--	--
XLOC_028004	RchiOBHmChr7	26926308	26926559	.	K01102 pyruvate dehydrogenase phosphatase [EC:3.1.3.43] | (RefSeq) hypothetical protein (A)	hypothetical protein PRUPE_5G040800 [Prunus persica]	RecName: Full=Probable protein phosphatase 2C 26; Short=OsPP2C26; EC=3.1.3.16;	SubName: Full=Uncharacterized protein {ECO:0000313|EMBL:ONI06106.1};	Protein phosphatase 2C/pyruvate dehydrogenase (lipoamide) phosphatase	GO:0009826,unidimensional cell growth; GO:0010074,maintenance of meristem identity; GO:0005543,phospholipid binding; GO:0004722,protein serine/threonine phosphatase activity; GO:0006355,regulation of transcription, DNA-templated; GO:0009933,meristem structural organization; GO:0005886,plasma membrane; GO:0046872,metal ion binding	--
XLOC_013209	RchiOBHmChr4	33195813	33196762	+	K07305 peptide-methionine (R)-S-oxide reductase [EC:1.8.4.12] | (RefSeq) uncharacterized mitochondrial protein AtMg00810-like (A)	putative copia-type protein, partial [Trifolium pratense]	RecName: Full=Retrovirus-related Pol polyprotein from transposon RE1; AltName: Full=Retro element 1 {ECO:0000303|PubMed:10689195}; Short=AtRE1 {ECO:0000303|PubMed:10689195}; Includes: RecName: Full=Protease RE1; EC=3.4.23.-; Includes: RecName: Full=Reverse transcriptase RE1; EC=2.7.7.49; Includes: RecName: Full=Endonuclease RE1;	SubName: Full=Gag-pol polyprotein {ECO:0000313|EMBL:AFP55546.1};	FOG: Transposon-encoded proteins with TYA, reverse transcriptase, integrase domains in various combinations	GO:0006310,DNA recombination; GO:0004519,endonuclease activity; GO:0015074,DNA integration; GO:0004190,aspartic-type endopeptidase activity; GO:0003676,nucleic acid binding; GO:0003964,RNA-directed DNA polymerase activity; GO:0046872,metal ion binding	--
XLOC_002189	RchiOBHmChr1	16664216	16675700	-	--	--	--	--	--	--	--
XLOC_014715	RchiOBHmChr4	32164551	32166523	-	--	--	--	--	--	--	--
XLOC_009365	RchiOBHmChr2	44380166	44380465	.	--	--	--	--	--	--	--
XLOC_013071	RchiOBHmChr4	24155044	24156117	+	--	--	--	--	--	--	--
XLOC_015860	RchiOBHmChr4	32644974	32645189	.	--	--	--	--	--	--	--
XLOC_020262	RchiOBHmChr5	67838663	67838946	.	--	--	--	--	--	--	--
XLOC_015893	RchiOBHmChr4	39550709	39551877	.	K06228 fused [EC:2.7.11.1] | (RefSeq) hypothetical protein (A)	retrotransposon protein [Rosa rugosa]	RecName: Full=Retrovirus-related Pol polyprotein from transposon TNT 1-94; Includes: RecName: Full=Protease; EC=3.4.23.-; Includes: RecName: Full=Reverse transcriptase; EC=2.7.7.49; Includes: RecName: Full=Endonuclease;	SubName: Full=Retrotransposon protein {ECO:0000313|EMBL:AFP55573.1};	FOG: Transposon-encoded proteins with TYA, reverse transcriptase, integrase domains in various combinations	GO:0004519,endonuclease activity; GO:0015074,DNA integration; GO:0004190,aspartic-type endopeptidase activity; GO:0008270,zinc ion binding; GO:0003676,nucleic acid binding; GO:0003964,RNA-directed DNA polymerase activity	--
XLOC_020303	RchiOBHmChr5	74837231	74837439	.	--	--	--	--	--	--	--
XLOC_015912	RchiOBHmChr4	41784839	41785079	.	--	--	--	--	--	--	--
XLOC_010748	RchiOBHmChr3	29481314	29488151	+	--	--	--	--	--	--	--
XLOC_024959	RchiOBHmChr7	14814213	14815104	+	K03869 cullin 3 | (RefSeq) cullin-3A-like (A)	PREDICTED: F-box protein SKIP31 [Fragaria vesca subsp. vesca]	RecName: Full=Cullin-3B; Short=AtCUL3b;	SubName: Full=Putative ovule protein {ECO:0000313|EMBL:JAP30406.1};	Cullins	GO:0031461,cullin-RING ubiquitin ligase complex; GO:0031625,ubiquitin protein ligase binding; GO:0042787,NA	--
XLOC_009753	RchiOBHmChr2	81111797	81112272	.	--	PREDICTED: transcription factor BIM2 [Fragaria vesca subsp. vesca]	--	SubName: Full=Uncharacterized protein {ECO:0000313|EMBL:ONI18930.1};	--	--	--
XLOC_023912	RchiOBHmChr6	10601692	10601977	.	--	--	--	--	--	--	--
XLOC_015679	RchiOBHmChr4	5142914	5143117	.	--	--	--	--	--	--	--
XLOC_001035	RchiOBHmChr1	43338107	43338452	+	--	--	--	--	--	--	--
XLOC_006634	RchiOBHmChr2	5301708	5303706	-	--	PREDICTED: uncharacterized protein LOC101293225 [Fragaria vesca subsp. vesca]	--	SubName: Full=Uncharacterized protein {ECO:0000313|EMBL:ONH97977.1};	--	GO:0016021,integral component of membrane	--
XLOC_025520	RchiOBHmChr7	39459927	39460913	+	--	--	--	--	--	--	--
XLOC_009417	RchiOBHmChr2	48681764	48682390	.	--	--	--	--	--	--	Calcium-binding EGF domain
XLOC_023893	RchiOBHmChr6	7987782	7987988	.	--	--	--	--	--	--	--
XLOC_023860	RchiOBHmChr6	3057503	3057702	.	--	--	--	--	--	--	--
XLOC_001930	RchiOBHmChr1	858764	859335	-	K11446 histone demethylase JARID1 [EC:1.14.11.-] | (RefSeq) uncharacterized LOC103446667 (A)	uncharacterized protein LOC111395103 [Olea europaea var. sylvestris]	--	SubName: Full=Uncharacterized protein {ECO:0000313|EMBL:EOY08813.1};	FOG: Transposon-encoded proteins with TYA, reverse transcriptase, integrase domains in various combinations	--	--
XLOC_006127	RchiOBHmChr2	82456727	82475584	+	--	PREDICTED: membrane-anchored ubiquitin-fold protein 2 isoform X1 [Fragaria vesca subsp. vesca]	RecName: Full=Membrane-anchored ubiquitin-fold protein 2; Short=AtMUB2; Short=Membrane-anchored ub-fold protein 2; AltName: Full=NTGP5;	RecName: Full=Membrane-anchored ubiquitin-fold protein {ECO:0000256|PIRNR:PIRNR032572};	--	GO:0005886,plasma membrane	--
XLOC_015981	RchiOBHmChr4	51630710	51631178	.	--	--	--	--	--	--	--
XLOC_000807	RchiOBHmChr1	30245993	30246675	+	--	--	--	--	--	--	--
XLOC_009244	RchiOBHmChr2	29056844	29057112	.	--	--	--	--	--	--	--
XLOC_005416	RchiOBHmChr2	58734109	58736063	+	--	--	--	--	--	--	--
XLOC_003702	RchiOBHmChr1	41233630	41233987	.	K08232 monodehydroascorbate reductase (NADH) [EC:1.6.5.4] | (RefSeq) monodehydroascorbate reductase 4, peroxisomal-like (A)	unnamed protein product, partial [Vitis vinifera]	RecName: Full=Retrovirus-related Pol polyprotein from transposon TNT 1-94; Includes: RecName: Full=Protease; EC=3.4.23.-; Includes: RecName: Full=Reverse transcriptase; EC=2.7.7.49; Includes: RecName: Full=Endonuclease;	SubName: Full=Uncharacterized protein {ECO:0000313|EMBL:CAN69396.1};	FOG: Transposon-encoded proteins with TYA, reverse transcriptase, integrase domains in various combinations	GO:0004519,endonuclease activity; GO:0015074,DNA integration; GO:0004190,aspartic-type endopeptidase activity; GO:0008270,zinc ion binding; GO:0003676,nucleic acid binding; GO:0003964,RNA-directed DNA polymerase activity	--
XLOC_012688	RchiOBHmChr3	49342776	49344067	.	--	--	--	--	--	--	--
XLOC_016048	RchiOBHmChr4	66631333	66631580	.	--	--	--	--	--	--	--
XLOC_009675	RchiOBHmChr2	74871245	74871522	.	--	--	--	--	--	--	--
XLOC_023981	RchiOBHmChr6	20882575	20882792	.	--	--	--	--	--	--	--
XLOC_024013	RchiOBHmChr6	24891494	24891781	.	--	--	--	--	--	--	--
XLOC_020166	RchiOBHmChr5	53104689	53104908	.	--	--	--	--	--	--	--
XLOC_024109	RchiOBHmChr6	36983828	36984039	.	--	--	--	--	--	--	--
XLOC_026423	RchiOBHmChr7	7262578	7263845	-	--	PREDICTED: uncharacterized protein LOC105351298 [Fragaria vesca subsp. vesca]	--	SubName: Full=Retrotransposon polyprotein {ECO:0000313|EMBL:AFP55536.1};	--	GO:0015074,DNA integration; GO:0003676,nucleic acid binding	--
XLOC_012655	RchiOBHmChr3	43736859	43737261	.	K01303 acylaminoacyl-peptidase [EC:3.4.19.1] | (RefSeq) uncharacterized LOC101311565 (A)	PREDICTED: uncharacterized protein LOC103950527 [Pyrus x bretschneideri]	--	SubName: Full=Putative reverse transcriptase domain, Ribonuclease H-like domain protein {ECO:0000313|EMBL:OTG24365.1};	FOG: Transposon-encoded proteins with TYA, reverse transcriptase, integrase domains in various combinations	GO:0003964,RNA-directed DNA polymerase activity; GO:0015074,DNA integration; GO:0003676,nucleic acid binding	--
XLOC_003471	RchiOBHmChr1	255111	255495	.	--	--	--	--	--	--	--
XLOC_006371	RchiOBHmChr2	87867900	87874152	+	--	--	--	--	--	--	--
XLOC_000999	RchiOBHmChr1	41980786	41981206	+	--	TMV resistance protein N [Prunus persica]	--	SubName: Full=Uncharacterized protein {ECO:0000313|EMBL:EMJ01526.1};	--	GO:0007165,signal transduction; GO:0043531,ADP binding	--
XLOC_015935	RchiOBHmChr4	44699276	44699632	.	--	PREDICTED: uncharacterized protein LOC103418621 [Malus domestica]	--	SubName: Full=Uncharacterized protein {ECO:0000313|EMBL:PKI35090.1};	--	--	--
XLOC_005178	RchiOBHmChr2	48565556	48566277	+	--	--	--	--	--	--	--
XLOC_023935	RchiOBHmChr6	13829009	13829638	.	K16296 serine carboxypeptidase-like clade I [EC:3.4.16.-] | (RefSeq) serine carboxypeptidase-like 47 (A)	hypothetical protein VITISV_029931 [Vitis vinifera]	--	SubName: Full=Uncharacterized protein {ECO:0000313|EMBL:CAN78583.1};	FOG: Reverse transcriptase	GO:0031123,RNA 3'-end processing; GO:0045892,negative regulation of transcription, DNA-templated; GO:0031047,gene silencing by RNA; GO:0003729,mRNA binding; GO:0042868,antisense RNA metabolic process; GO:0060968,regulation of gene silencing	Dynein heavy chain AAA lid domain
XLOC_009566	RchiOBHmChr2	63077389	63077595	.	K00627 pyruvate dehydrogenase E2 component (dihydrolipoamide acetyltransferase) [EC:2.3.1.12] | (RefSeq) dihydrolipoyllysine-residue acetyltransferase component 3 of pyruvate dehydrogenase complex, mitochondrial-like (A)	PREDICTED: dihydrolipoyllysine-residue acetyltransferase component 3 of pyruvate dehydrogenase complex, mitochondrial-like [Fragaria vesca subsp. vesca]	RecName: Full=Dihydrolipoyllysine-residue acetyltransferase component 3 of pyruvate dehydrogenase complex, mitochondrial; EC=2.3.1.12; AltName: Full=Dihydrolipoamide S-acetyltransferase component 3 of pyruvate dehydrogenase complex; AltName: Full=Pyruvate dehydrogenase complex component E2 3; Short=PDC-E2 3; Short=PDCE2 3; Flags: Precursor;	RecName: Full=Acetyltransferase component of pyruvate dehydrogenase complex {ECO:0000256|RuleBase:RU361137}; EC=2.3.1.12 {ECO:0000256|RuleBase:RU361137};	--	GO:0005759,mitochondrial matrix; GO:0045254,pyruvate dehydrogenase complex; GO:0004742,dihydrolipoyllysine-residue acetyltransferase activity; GO:0006096,glycolytic process; GO:0005739,mitochondrion	--
XLOC_007376	RchiOBHmChr2	32024103	32024531	-	--	--	--	--	--	--	--
XLOC_015736	RchiOBHmChr4	14607800	14608013	.	--	reverse transcriptase [Corchorus capsularis]	--	SubName: Full=Uncharacterized protein {ECO:0000313|EMBL:EMJ04772.1}; Flags: Fragment;	--	GO:0003676,nucleic acid binding	--
XLOC_009389	RchiOBHmChr2	45961037	45961246	.	--	--	--	--	--	--	--
XLOC_023140	RchiOBHmChr6	51779799	51782281	-	--	--	--	--	--	--	--
XLOC_021301	RchiOBHmChr6	48889578	48890806	+	--	--	--	--	--	--	--
XLOC_000972	RchiOBHmChr1	40863320	40865671	+	K03879 NADH-ubiquinone oxidoreductase chain 2 [EC:7.1.1.2] | (RefSeq) NADH-quinone oxidoreductase protein (A)	NADH dehydrogenase subunit 2 (mitochondrion) [Nicotiana tabacum]	--	SubName: Full=NADH dehydrogenase subunit 2 {ECO:0000313|EMBL:ALD61790.1};	NADH dehydrogenase subunits 2, 5, and related proteins	GO:0008137,NADH dehydrogenase (ubiquinone) activity; GO:0016021,integral component of membrane; GO:0042773,ATP synthesis coupled electron transport; GO:0005739,mitochondrion	--
XLOC_024954	RchiOBHmChr7	14729662	14730303	+	--	--	--	--	--	--	--
XLOC_009728	RchiOBHmChr2	79706163	79706451	.	--	--	--	--	--	--	--
XLOC_022720	RchiOBHmChr6	33681071	33681560	-	--	--	--	--	--	--	--
XLOC_015674	RchiOBHmChr4	4647589	4647819	.	--	--	--	--	--	--	--
XLOC_000076	RchiOBHmChr0c06	255762	255980	.	--	--	--	--	--	--	--
XLOC_012381	RchiOBHmChr3	4953055	4953283	.	--	--	--	--	--	--	--
XLOC_028009	RchiOBHmChr7	28941010	28941451	.	--	--	--	--	--	--	--
XLOC_000083	RchiOBHmChr0c08	211707	212187	+	K13457 disease resistance protein RPM1 | (RefSeq) disease resistance protein RPM1-like (A)	PREDICTED: uncharacterized protein LOC105353166, partial [Fragaria vesca subsp. vesca]	RecName: Full=RNA-directed DNA polymerase homolog; EC=2.7.7.48; AltName: Full=Reverse transcriptase homolog;	SubName: Full=Uncharacterized protein {ECO:0000313|EMBL:CAN82739.1};	FOG: Transposon-encoded proteins with TYA, reverse transcriptase, integrase domains in various combinations	GO:0003964,RNA-directed DNA polymerase activity; GO:0003968,RNA-directed 5'-3' RNA polymerase activity; GO:0005739,mitochondrion	--
XLOC_025068	RchiOBHmChr7	18404212	18405403	+	--	--	--	--	--	--	--
XLOC_028113	RchiOBHmChr7	44411167	44411708	.	K01188 beta-glucosidase [EC:3.2.1.21] | (RefSeq) beta-glucosidase 11-like (A)	PREDICTED: zinc finger MYM-type protein 1-like [Fragaria vesca subsp. vesca]	--	SubName: Full=Uncharacterized protein {ECO:0000313|EMBL:KDO42038.1};	--	--	--
XLOC_014798	RchiOBHmChr4	36488019	36489209	-	--	--	--	--	--	--	--
XLOC_011261	RchiOBHmChr3	4856202	4863841	-	K03515 DNA repair protein REV1 [EC:2.7.7.-] | (RefSeq) uncharacterized protein LOC107894697 (A)	gag-pol polyprotein, partial [Trifolium pratense]	RecName: Full=Retrovirus-related Pol polyprotein from transposon TNT 1-94; Includes: RecName: Full=Protease; EC=3.4.23.-; Includes: RecName: Full=Reverse transcriptase; EC=2.7.7.49; Includes: RecName: Full=Endonuclease;	SubName: Full=Uncharacterized protein {ECO:0000313|EMBL:CAN66301.1};	FOG: Transposon-encoded proteins with TYA, reverse transcriptase, integrase domains in various combinations	GO:0004519,endonuclease activity; GO:0015074,DNA integration; GO:0004190,aspartic-type endopeptidase activity; GO:0008270,zinc ion binding; GO:0003676,nucleic acid binding; GO:0003964,RNA-directed DNA polymerase activity	--
XLOC_024104	RchiOBHmChr6	36360604	36361930	.	--	--	--	--	--	--	--
XLOC_016151	RchiOBHmChr5	2728843	2729391	+	K20769 fatty acid omega-hydroxylase [EC:1.14.-.-] | (RefSeq) cytochrome P450 94A1-like (A)	PREDICTED: cytochrome P450 94A1-like [Fragaria vesca subsp. vesca]	RecName: Full=Cytochrome P450 94A1; EC=1.14.-.-; AltName: Full=P450-dependent fatty acid omega-hydroxylase;	SubName: Full=Cytochrome P450 94A1 {ECO:0000313|EMBL:EXB81312.1};	Cytochrome P450 CYP4/CYP19/CYP26 subfamilies	GO:0004497,monooxygenase activity; GO:0020037,heme binding; GO:0016021,integral component of membrane; GO:0016705,oxidoreductase activity, acting on paired donors, with incorporation or reduction of molecular oxygen; GO:0005789,endoplasmic reticulum membrane; GO:0005506,iron ion binding	--
XLOC_023358	RchiOBHmChr6	58222346	58222691	-	--	--	--	--	--	--	--
XLOC_011808	RchiOBHmChr3	20511166	20511580	-	--	PREDICTED: uncharacterized protein LOC105350815 [Fragaria vesca subsp. vesca]	--	SubName: Full=Reverse transcriptase {ECO:0000313|EMBL:OMO99378.1};	--	GO:0003964,RNA-directed DNA polymerase activity	--
XLOC_007771	RchiOBHmChr2	45413328	45420379	-	--	--	--	--	--	--	--
XLOC_012536	RchiOBHmChr3	25337538	25337823	.	--	--	--	--	--	--	--
XLOC_009445	RchiOBHmChr2	51306386	51307527	.	--	--	--	--	--	--	--
XLOC_015692	RchiOBHmChr4	6614872	6615207	.	--	--	--	--	--	--	--
XLOC_022855	RchiOBHmChr6	41108539	41108932	-	--	--	--	--	--	--	--
XLOC_026431	RchiOBHmChr7	7468196	7473718	-	K19891 glucan endo-1,3-beta-glucosidase 1/2/3 [EC:3.2.1.39] | (RefSeq) glucan endo-1,3-beta-glucosidase 2-like (A)	PREDICTED: glucan endo-1,3-beta-glucosidase 11-like [Prunus mume]	RecName: Full=Glucan endo-1,3-beta-glucosidase 11; EC=3.2.1.39; AltName: Full=(1->3)-beta-glucan endohydrolase 11; Short=(1->3)-beta-glucanase 11; AltName: Full=Beta-1,3-endoglucanase 11; Short=Beta-1,3-glucanase 11; Flags: Precursor;	SubName: Full=Uncharacterized protein {ECO:0000313|EMBL:EMJ10373.1};	--	GO:0005975,carbohydrate metabolic process; GO:0046658,anchored component of plasma membrane; GO:0030247,polysaccharide binding; GO:0006952,defense response; GO:0071555,cell wall organization; GO:0005576,extracellular region; GO:0005886,plasma membrane; GO:0007154,cell communication; GO:0031225,anchored component of membrane; GO:0009505,plant-type cell wall; GO:0042973,glucan endo-1,3-beta-D-gluco…	--
XLOC_009626	RchiOBHmChr2	69129617	69132631	.	--	--	--	--	--	--	--
XLOC_003468	RchiOBHmChr1	148990	149592	.	--	--	--	--	--	--	--
XLOC_019308	RchiOBHmChr5	62987132	62988437	-	--	PREDICTED: ABC transporter G family member 3 isoform X1 [Fragaria vesca subsp. vesca]	RecName: Full=ABC transporter G family member 3; Short=ABC transporter ABCG.3; Short=AtABCG3; AltName: Full=White-brown complex homolog protein 3; Short=AtWBC3;	SubName: Full=Uncharacterized protein {ECO:0000313|EMBL:KDO60212.1};	Transporter, ABC superfamily (Breast cancer resistance protein)	GO:0042626,ATPase activity, coupled to transmembrane movement of substances; GO:0016021,integral component of membrane; GO:0005524,ATP binding; GO:0005886,plasma membrane	--
XLOC_008244	RchiOBHmChr2	63679659	63686619	-	--	PREDICTED: uncharacterized protein LOC105351187 [Fragaria vesca subsp. vesca]	--	SubName: Full=UBN2_3 domain-containing protein {ECO:0000313|EMBL:GAV82658.1}; Flags: Fragment;	--	--	--
XLOC_003641	RchiOBHmChr1	29183976	29185047	.	--	--	--	--	--	--	--
XLOC_009249	RchiOBHmChr2	29204451	29204867	.	--	PREDICTED: uncharacterized protein LOC109147293 isoform X3 [Ipomoea nil]	--	SubName: Full=Os04g0639300 protein {ECO:0000313|EMBL:BAF15947.1}; Flags: Fragment;	--	GO:0004222,metalloendopeptidase activity; GO:0005524,ATP binding	--
XLOC_007325	RchiOBHmChr2	29364805	29368467	-	K01649 2-isopropylmalate synthase [EC:2.3.3.13] | (RefSeq) 2-isopropylmalate synthase 2, chloroplastic-like (A)	PREDICTED: 2-isopropylmalate synthase 2, chloroplastic-like [Fragaria vesca subsp. vesca]	RecName: Full=2-isopropylmalate synthase 2, chloroplastic; EC=2.3.3.13; AltName: Full=2-isopropylmalate synthase 1; AltName: Full=Methylthioalkylmalate synthase-like 3; Flags: Precursor;	SubName: Full=Uncharacterized protein {ECO:0000313|EMBL:ONI02009.1};	Alpha-isopropylmalate synthase/homocitrate synthase	GO:0009941,chloroplast envelope; GO:0016829,lyase activity; GO:0009098,leucine biosynthetic process; GO:0003852,2-isopropylmalate synthase activity; GO:0009507,chloroplast	HMGL-like
XLOC_021076	RchiOBHmChr6	38789898	38791086	+	--	--	--	--	--	--	--
XLOC_003554	RchiOBHmChr1	16021245	16021550	.	--	--	--	--	--	--	--
XLOC_024224	RchiOBHmChr6	53834733	53835081	.	--	--	--	--	--	--	--
XLOC_020240	RchiOBHmChr5	64340693	64341393	.	--	retrotransposon polyprotein [Rosa rugosa]	--	SubName: Full=Retrotransposon polyprotein {ECO:0000313|EMBL:AFP55536.1};	FOG: Transposon-encoded proteins with TYA, reverse transcriptase, integrase domains in various combinations	GO:0015074,DNA integration; GO:0003676,nucleic acid binding	--
XLOC_015842	RchiOBHmChr4	29689493	29690215	.	--	--	--	--	--	--	--
XLOC_009545	RchiOBHmChr2	60646164	60648225	.	--	--	--	--	--	--	--
XLOC_027312	RchiOBHmChr7	42463794	42464663	-	--	--	--	--	--	--	--
XLOC_012436	RchiOBHmChr3	10929966	10930616	.	--	--	--	--	--	--	--
XLOC_026246	RchiOBHmChr7	3119145	3119638	-	--	hypothetical protein PRUPE_1G168800 [Prunus persica]	--	SubName: Full=Uncharacterized protein {ECO:0000313|EMBL:EMJ22497.1};	--	GO:0003676,nucleic acid binding	--
XLOC_024476	RchiOBHmChr7	3053840	3058438	+	K04730 interleukin-1 receptor-associated kinase 1 [EC:2.7.11.1] | (RefSeq) probable LRR receptor-like serine/threonine-protein kinase At3g47570 (A)	PREDICTED: uncharacterized protein LOC105353242 [Fragaria vesca subsp. vesca]	RecName: Full=Putative ribonuclease H protein At1g65750; EC=3.1.26.4;	SubName: Full=Uncharacterized protein {ECO:0000313|EMBL:ONI14505.1};	FOG: Reverse transcriptase	GO:0046872,metal ion binding; GO:0004523,RNA-DNA hybrid ribonuclease activity; GO:0003676,nucleic acid binding	RNase H
XLOC_011656	RchiOBHmChr3	15319610	15325504	-	K06228 fused [EC:2.7.11.1] | (RefSeq) hypothetical protein (A)	retrotransposon protein [Rosa rugosa]	RecName: Full=Polyubiquitin; Contains: RecName: Full=Ubiquitin; Flags: Precursor; Fragment;	SubName: Full=Retrotransposon protein {ECO:0000313|EMBL:AFP55573.1};	FOG: Transposon-encoded proteins with TYA, reverse transcriptase, integrase domains in various combinations	GO:0005737,cytoplasm; GO:0005634,nucleus	--
XLOC_020145	RchiOBHmChr5	50387301	50387591	.	--	--	--	--	--	--	--
XLOC_012410	RchiOBHmChr3	8778847	8779137	.	--	--	--	--	--	--	--
XLOC_004731	RchiOBHmChr2	31111559	31112110	+	--	PREDICTED: uncharacterized protein LOC105349822 [Fragaria vesca subsp. vesca]	--	--	--	--	--
XLOC_027536	RchiOBHmChr7	55589191	55590226	-	--	--	--	--	--	--	--
XLOC_009111	RchiOBHmChr2	6550610	6550974	.	K05933 aminocyclopropanecarboxylate oxidase [EC:1.14.17.4] | (RefSeq) 1-aminocyclopropane-1-carboxylate oxidase 1-like (A)	PREDICTED: 1-aminocyclopropane-1-carboxylate oxidase 1-like [Fragaria vesca subsp. vesca]	RecName: Full=1-aminocyclopropane-1-carboxylate oxidase 1; Short=ACC oxidase 1; Short=AtACO1; EC=1.14.17.4;	SubName: Full=Uncharacterized protein {ECO:0000313|EMBL:KDP33817.1};	Iron/ascorbate family oxidoreductases	GO:0071281,cellular response to iron ion; GO:0071398,cellular response to fatty acid; GO:0031418,L-ascorbic acid binding; GO:0071732,cellular response to nitric oxide; GO:0009815,1-aminocyclopropane-1-carboxylate oxidase activity; GO:0051365,cellular response to potassium ion starvation; GO:0006952,defense response; GO:0009693,ethylene biosynthetic process; GO:0046872,metal ion binding	--
XLOC_009273	RchiOBHmChr2	32004201	32004885	.	--	hypothetical protein PRUPE_3G196300 [Prunus persica]	--	SubName: Full=Uncharacterized protein {ECO:0000313|EMBL:EMJ18556.1}; Flags: Fragment;	--	--	--
XLOC_016021	RchiOBHmChr4	59700976	59701309	.	--	--	--	--	--	--	--
XLOC_005086	RchiOBHmChr2	45593727	45596635	+	K00053 ketol-acid reductoisomerase [EC:1.1.1.86] | (RefSeq) ketol-acid reductoisomerase, chloroplastic (A)	PREDICTED: ketol-acid reductoisomerase, chloroplastic [Fragaria vesca subsp. vesca]	RecName: Full=Ketol-acid reductoisomerase, chloroplastic; EC=1.1.1.86; AltName: Full=Acetohydroxy-acid reductoisomerase; AltName: Full=Alpha-keto-beta-hydroxylacyl reductoisomerase; Flags: Precursor;	SubName: Full=Ketol-acid reductoisomerase {ECO:0000313|EMBL:EXB78102.1};	--	GO:0009941,chloroplast envelope; GO:0009536,plastid; GO:0005618,cell wall; GO:0009570,chloroplast stroma; GO:0005739,mitochondrion; GO:0048046,apoplast; GO:0004455,ketol-acid reductoisomerase activity; GO:0009099,valine biosynthetic process; GO:0046686,response to cadmium ion; GO:0009097,isoleucine biosynthetic process; GO:0005507,copper ion binding; GO:0009507,chloroplast	Acetohydroxy acid isomeroreductase, catalytic domain
XLOC_024118	RchiOBHmChr6	38240167	38240391	.	--	gag-pol polyprotein [Rosa rugosa]	--	SubName: Full=Gag-pol polyprotein {ECO:0000313|EMBL:AFP55546.1};	--	GO:0015074,DNA integration; GO:0003676,nucleic acid binding	--
XLOC_004764	RchiOBHmChr2	33042020	33042440	+	--	--	--	--	--	--	--
XLOC_012003	RchiOBHmChr3	30548422	30549411	-	--	PREDICTED: uncharacterized protein LOC101304635, partial [Fragaria vesca subsp. vesca]	--	SubName: Full=Retrotransposon polyprotein {ECO:0000313|EMBL:AFP55536.1};	FOG: Transposon-encoded proteins with TYA, reverse transcriptase, integrase domains in various combinations	GO:0015074,DNA integration; GO:0003676,nucleic acid binding	--
XLOC_004785	RchiOBHmChr2	33784804	33803291	+	K00815 tyrosine aminotransferase [EC:2.6.1.5] | (RefSeq) probable aminotransferase TAT2 (A)	PREDICTED: uncharacterized protein LOC101292942 [Fragaria vesca subsp. vesca]	--	SubName: Full=Uncharacterized protein {ECO:0000313|EMBL:EMJ18520.1};	FOG: Reverse transcriptase	GO:0003676,nucleic acid binding	--
XLOC_016824	RchiOBHmChr5	27701562	27702642	+	K04733 interleukin-1 receptor-associated kinase 4 [EC:2.7.11.1] | (RefSeq) putative receptor-like protein kinase At4g00960 (A)	PREDICTED: cysteine-rich receptor-like protein kinase 29 [Fragaria vesca subsp. vesca]	RecName: Full=Cysteine-rich receptor-like protein kinase 29; Short=Cysteine-rich RLK29; EC=2.7.11.-; Flags: Precursor;	SubName: Full=Uncharacterized protein {ECO:0000313|EMBL:EOA18291.1};	--	GO:0006468,protein phosphorylation; GO:0009737,response to abscisic acid; GO:0005773,vacuole; GO:0016021,integral component of membrane; GO:0004674,protein serine/threonine kinase activity; GO:0005886,plasma membrane; GO:0005524,ATP binding	--
XLOC_009286	RchiOBHmChr2	34551455	34553316	.	--	retrotransposon protein [Rosa rugosa]	--	SubName: Full=Retrotransposon protein {ECO:0000313|EMBL:AFP55573.1};	FOG: Transposon-encoded proteins with TYA, reverse transcriptase, integrase domains in various combinations	GO:0015074,DNA integration; GO:0003676,nucleic acid binding	--
XLOC_003568	RchiOBHmChr1	17138283	17138858	.	--	--	--	--	--	--	--
XLOC_010968	RchiOBHmChr3	42554140	42559100	+	--	--	--	--	--	--	--
XLOC_008517	RchiOBHmChr2	72256747	72257154	-	--	--	--	--	--	--	--
XLOC_009602	RchiOBHmChr2	65990934	65991388	.	--	--	--	--	--	--	--
XLOC_003775	RchiOBHmChr1	54015090	54015587	.	--	--	--	--	--	--	--
XLOC_027923	RchiOBHmChr7	15203731	15204018	.	--	--	--	--	--	--	--
XLOC_028095	RchiOBHmChr7	41831419	41831843	.	--	--	--	--	--	--	--
XLOC_011758	RchiOBHmChr3	18437262	18437730	-	--	--	--	--	--	--	--
XLOC_009346	RchiOBHmChr2	43370322	43370711	.	--	--	--	--	--	--	--
XLOC_009087	RchiOBHmChr2	1103125	1103542	.	--	--	--	--	--	--	--
XLOC_020380	RchiOBHmChr5	86167746	86168135	.	K06228 fused [EC:2.7.11.1] | (RefSeq) hypothetical protein (A)	retrotransposon protein [Rosa rugosa]	RecName: Full=Retrovirus-related Pol polyprotein from transposon TNT 1-94; Includes: RecName: Full=Protease; EC=3.4.23.-; Includes: RecName: Full=Reverse transcriptase; EC=2.7.7.49; Includes: RecName: Full=Endonuclease;	SubName: Full=Retrotransposon protein {ECO:0000313|EMBL:AFP55573.1};	FOG: Transposon-encoded proteins with TYA, reverse transcriptase, integrase domains in various combinations	GO:0004519,endonuclease activity; GO:0015074,DNA integration; GO:0004190,aspartic-type endopeptidase activity; GO:0008270,zinc ion binding; GO:0003676,nucleic acid binding; GO:0003964,RNA-directed DNA polymerase activity	--
XLOC_027969	RchiOBHmChr7	20865704	20865992	.	K02212 DNA replication licensing factor MCM4 [EC:3.6.4.12] | (RefSeq) DNA replication licensing factor MCM4 (A)	PREDICTED: DNA replication licensing factor MCM4 [Fragaria vesca subsp. vesca]	RecName: Full=DNA replication licensing factor MCM4; EC=3.6.4.12; AltName: Full=Minichromosome maintenance protein 4; Short=AtMCM4;	RecName: Full=DNA helicase {ECO:0000256|SAAS:SAAS00536514}; EC=3.6.4.12 {ECO:0000256|SAAS:SAAS00536514};	DNA replication licensing factor, MCM4 component	GO:0042555,MCM complex; GO:0005829,cytosol; GO:0006270,DNA replication initiation; GO:0005524,ATP binding; GO:0000347,THO complex; GO:0003677,DNA binding; GO:0003678,DNA helicase activity; GO:0046872,metal ion binding; GO:0006268,DNA unwinding involved in DNA replication; GO:0007049,cell cycle	--
XLOC_002618	RchiOBHmChr1	42703198	42708368	-	K12874 intron-binding protein aquarius | (RefSeq) LOW QUALITY PROTEIN: intron-binding protein aquarius-like (A)	hypothetical protein OsI_20089 [Oryza sativa Indica Group]	RecName: Full=Uncharacterized mitochondrial protein AtMg01250; AltName: Full=ORF102;	SubName: Full=Uncharacterized protein {ECO:0000313|EMBL:EEC79287.1};	FOG: Reverse transcriptase	GO:0005739,mitochondrion	--
XLOC_004814	RchiOBHmChr2	34752725	34753277	+	--	--	--	--	--	--	--
XLOC_005530	RchiOBHmChr2	63615525	63616515	+	--	PREDICTED: GDSL esterase/lipase 1-like [Malus domestica]	RecName: Full=GDSL esterase/lipase 1 {ECO:0000303|PubMed:16126835}; EC=3.1.1.- {ECO:0000305}; AltName: Full=Extracellular lipase 1; Flags: Precursor;	SubName: Full=GDSL esterase/lipase 1-like {ECO:0000313|RefSeq:XP_018839902.1, ECO:0000313|RefSeq:XP_018856218.1};	--	GO:0009751,response to salicylic acid; GO:0005615,extracellular space; GO:0009817,defense response to fungus, incompatible interaction; GO:0009866,induced systemic resistance, ethylene mediated signaling pathway; GO:0009627,systemic acquired resistance; GO:0016042,lipid catabolic process; GO:0050832,defense response to fungus; GO:0009871,jasmonic acid and ethylene-dependent systemic resistance, e…	--
XLOC_006597	RchiOBHmChr2	4261483	4262281	-	K08150 MFS transporter, SP family, solute carrier family 2 (myo-inositol transporter), member 13 | (RefSeq) probable inositol transporter 2 isoform X1 (A)	probable polyol transporter 6 [Prunus avium]	RecName: Full=Polyol transporter 5; AltName: Full=Protein POLYOL TRANSPORTER 5; Short=AtPLT5; AltName: Full=Sugar-proton symporter PLT5;	SubName: Full=Uncharacterized protein {ECO:0000313|EMBL:EMJ04738.1};	Predicted transporter (major facilitator superfamily)	GO:0005355,glucose transmembrane transporter activity; GO:0005354,galactose transmembrane transporter activity; GO:0010311,lateral root formation; GO:0005351,carbohydrate:proton symporter activity; GO:0015575,mannitol transmembrane transporter activity; GO:0015576,sorbitol transmembrane transporter activity; GO:0016021,integral component of membrane; GO:0015591,D-ribose transmembrane transporter …	--
XLOC_002311	RchiOBHmChr1	24366156	24366529	-	--	--	--	--	--	--	--
XLOC_002242	RchiOBHmChr1	19822805	19823445	-	--	--	--	--	--	--	--
XLOC_006207	RchiOBHmChr2	84409869	84416720	+	K08145 MFS transporter, SP family, solute carrier family 2 (facilitated glucose transporter), member 8 | (RefSeq) sugar transporter ERD6-like 6 (A)	zinc finger BED domain-containing protein RICESLEEPER 2-like [Prunus avium]	RecName: Full=Sugar transporter ERD6-like 4;	SubName: Full=Uncharacterized protein {ECO:0000313|EMBL:EMJ00307.1}; Flags: Fragment;	Predicted transporter (major facilitator superfamily)	GO:0005355,glucose transmembrane transporter activity; GO:0035428,NA; GO:0005351,carbohydrate:proton symporter activity; GO:0005773,vacuole; GO:0016021,integral component of membrane; GO:0005774,vacuolar membrane; GO:0046323,glucose import	--
XLOC_024195	RchiOBHmChr6	48320425	48321353	.	K14009 B-cell receptor-associated protein 31 | (RefSeq) B-cell receptor-associated protein 31 (A)	PREDICTED: B-cell receptor-associated protein 31 [Fragaria vesca subsp. vesca]	--	SubName: Full=Uncharacterized protein {ECO:0000313|EMBL:OMO95842.1};	B-cell receptor-associated protein and related proteins	GO:0006886,intracellular protein transport; GO:0016021,integral component of membrane; GO:0005783,endoplasmic reticulum	--
XLOC_016033	RchiOBHmChr4	62143501	62143810	.	--	--	--	--	--	--	--
XLOC_024302	RchiOBHmChr6	66345966	66346699	.	--	--	--	--	--	--	--
XLOC_003628	RchiOBHmChr1	25131734	25132002	.	--	--	--	--	--	--	--
XLOC_020035	RchiOBHmChr5	34878366	34878605	.	--	--	--	--	--	--	--
XLOC_024646	RchiOBHmChr7	6910814	6911077	+	--	PREDICTED: uncharacterized protein LOC101295086 [Fragaria vesca subsp. vesca]	--	--	--	--	--
XLOC_024290	RchiOBHmChr6	65037024	65037239	.	--	--	--	--	--	--	--
XLOC_024263	RchiOBHmChr6	60261340	60262320	.	--	--	--	--	--	--	--
XLOC_010109	RchiOBHmChr3	7072689	7072893	+	--	--	--	--	--	--	--
XLOC_015837	RchiOBHmChr4	28200493	28200735	.	--	--	--	--	--	--	--
XLOC_009803	RchiOBHmChr2	87573180	87573410	.	--	PREDICTED: uncharacterized protein LOC101309181 [Fragaria vesca subsp. vesca]	--	--	--	--	--
XLOC_024229	RchiOBHmChr6	54749370	54749870	.	K04077 chaperonin GroEL | (RefSeq) chaperonin CPN60-2, mitochondrial-like (A)	uncharacterized protein LOC109948721 [Prunus persica]	--	SubName: Full=Uncharacterized protein {ECO:0000313|EMBL:EXB95576.1};	FOG: Transposon-encoded proteins with TYA, reverse transcriptase, integrase domains in various combinations	--	--
XLOC_009466	RchiOBHmChr2	53791384	53791724	.	--	retrotransposon polyprotein [Rosa rugosa]	--	SubName: Full=Retrotransposon polyprotein {ECO:0000313|EMBL:AFP55536.1};	FOG: Transposon-encoded proteins with TYA, reverse transcriptase, integrase domains in various combinations	GO:0015074,DNA integration; GO:0003676,nucleic acid binding	--
XLOC_003559	RchiOBHmChr1	16261364	16261974	.	--	--	--	--	--	--	--
XLOC_020081	RchiOBHmChr5	42220948	42221433	.	--	--	--	--	--	--	--
XLOC_003571	RchiOBHmChr1	17178831	17179177	.	--	--	--	--	--	--	--
XLOC_026781	RchiOBHmChr7	16649386	16650172	-	--	--	--	--	--	--	F-box domain
XLOC_001967	RchiOBHmChr1	3095940	3096500	-	--	--	--	--	--	--	--
XLOC_027985	RchiOBHmChr7	23200048	23200291	.	--	--	--	--	--	--	--
XLOC_019962	RchiOBHmChr5	21446407	21446760	.	--	--	--	--	--	--	--
XLOC_027964	RchiOBHmChr7	19282648	19283041	.	--	--	--	--	--	--	--
XLOC_000155	RchiOBHmChr0c21	185563	185947	.	--	--	--	--	--	--	--
XLOC_026032	RchiOBHmChr7	67456617	67457230	+	--	--	--	--	--	--	FAM209 family
XLOC_027786	RchiOBHmChr7	249594	249819	.	K06228 fused [EC:2.7.11.1] | (RefSeq) hypothetical protein (A)	retrotransposon protein [Rosa rugosa]	--	SubName: Full=Retrotransposon protein {ECO:0000313|EMBL:AFP55573.1};	FOG: Transposon-encoded proteins with TYA, reverse transcriptase, integrase domains in various combinations	GO:0015074,DNA integration; GO:0003676,nucleic acid binding	--
XLOC_003726	RchiOBHmChr1	45477462	45478135	.	--	--	--	--	--	--	--
XLOC_020012	RchiOBHmChr5	30880094	30880633	.	--	--	--	--	--	--	--
XLOC_000608	RchiOBHmChr1	18435112	18436248	+	K06228 fused [EC:2.7.11.1] | (RefSeq) hypothetical protein (A)	retrotransposon protein [Rosa rugosa]	--	SubName: Full=Retrotransposon protein {ECO:0000313|EMBL:AFP55573.1};	FOG: Transposon-encoded proteins with TYA, reverse transcriptase, integrase domains in various combinations	GO:0015074,DNA integration; GO:0003676,nucleic acid binding	arg-2/CPA1 leader peptide
XLOC_004819	RchiOBHmChr2	34886730	34887139	+	--	--	--	--	--	--	--
XLOC_000250	RchiOBHmChr0c40	82011	84664	+	K22184 bromodomain-containing protein 9 | (RefSeq) uncharacterized LOC101293891 (A)	PREDICTED: uncharacterized protein LOC105349503 [Fragaria vesca subsp. vesca]	--	--	--	--	--
XLOC_010733	RchiOBHmChr3	28745903	28746820	+	--	--	--	--	--	--	--
XLOC_009741	RchiOBHmChr2	80628034	80628652	.	--	--	--	--	--	--	Serpentine type 7TM GPCR chemoreceptor Srv
XLOC_027931	RchiOBHmChr7	16370281	16370640	.	--	--	--	--	--	--	--
XLOC_013357	RchiOBHmChr4	41553607	41559064	+	K04733 interleukin-1 receptor-associated kinase 4 [EC:2.7.11.1] | (RefSeq) probable leucine-rich repeat receptor-like serine/threonine-protein kinase At3g14840 (A)	PREDICTED: zinc finger BED domain-containing protein RICESLEEPER 2-like [Fragaria vesca subsp. vesca]	--	SubName: Full=Uncharacterized protein {ECO:0000313|EMBL:EMJ22636.1}; Flags: Fragment;	--	GO:0046983,protein dimerization activity; GO:0003677,DNA binding	hAT family C-terminal dimerisation region
XLOC_020930	RchiOBHmChr6	29305625	29306073	+	--	--	--	--	--	--	--
XLOC_002580	RchiOBHmChr1	40493211	40494412	-	--	--	--	--	--	--	--
XLOC_020117	RchiOBHmChr5	47608973	47609305	.	--	--	--	--	--	--	--
XLOC_028018	RchiOBHmChr7	31171890	31172101	.	--	--	--	--	--	--	--
XLOC_025190	RchiOBHmChr7	23832699	23833195	+	--	--	--	--	--	--	--
XLOC_025179	RchiOBHmChr7	23257491	23258900	+	K01411 nardilysin [EC:3.4.24.61] | (RefSeq) nardilysin (A)	PREDICTED: nardilysin-like isoform X2 [Prunus mume]	--	SubName: Full=Uncharacterized protein {ECO:0000313|EMBL:EMJ09318.1};	--	GO:0046872,metal ion binding; GO:0004222,metalloendopeptidase activity	--
XLOC_012412	RchiOBHmChr3	8955194	8955894	.	--	PREDICTED: uncharacterized protein LOC101304393 [Fragaria vesca subsp. vesca]	--	SubName: Full=Uncharacterized protein {ECO:0000313|EMBL:EMJ09368.1};	DNA polymerase sigma	--	--
XLOC_003783	RchiOBHmChr1	55210595	55210803	.	--	--	--	--	--	--	--
XLOC_009345	RchiOBHmChr2	43275050	43275618	.	--	--	--	--	--	--	--
XLOC_028096	RchiOBHmChr7	42200658	42200895	.	--	--	--	--	--	--	--
XLOC_003776	RchiOBHmChr1	54281670	54281912	.	--	--	--	--	--	--	--
XLOC_020311	RchiOBHmChr5	75626469	75626781	.	--	--	--	--	--	--	--
XLOC_020242	RchiOBHmChr5	64564178	64564610	.	--	--	--	--	--	--	--
XLOC_011773	RchiOBHmChr3	19114434	19115020	-	--	--	--	--	--	--	--
XLOC_007500	RchiOBHmChr2	36469891	36472751	-	--	PREDICTED: uncharacterized protein LOC105350475 [Fragaria vesca subsp. vesca]	--	--	--	--	--
XLOC_007797	RchiOBHmChr2	46271630	46272613	-	--	--	--	--	--	--	Orthopoxvirus F8 protein
XLOC_016851	RchiOBHmChr5	28806889	28808089	+	K15135 mediator of RNA polymerase II transcription subunit 18 | (RefSeq) mediator of RNA polymerase II transcription subunit 18 (A)	PREDICTED: mediator of RNA polymerase II transcription subunit 18 [Fragaria vesca subsp. vesca]	RecName: Full=Mediator of RNA polymerase II transcription subunit 18 {ECO:0000303|PubMed:17560376};	SubName: Full=Uncharacterized protein {ECO:0000313|EMBL:ONI35154.1};	Uncharacterized conserved protein	GO:0048442,sepal development; GO:0048443,stamen development; GO:0048440,carpel development; GO:0048441,petal development; GO:0016592,mediator complex; GO:0031554,regulation of DNA-templated transcription, termination; GO:0048510,regulation of timing of transition from vegetative to reproductive phase; GO:0070847,core mediator complex; GO:0009737,response to abscisic acid; GO:0005634,nucleus; GO:0…	--
XLOC_012435	RchiOBHmChr3	10784979	10785228	.	--	--	--	--	--	--	--
XLOC_009600	RchiOBHmChr2	65856691	65857168	.	K01205 alpha-N-acetylglucosaminidase [EC:3.2.1.50] | (RefSeq) alpha-N-acetylglucosaminidase-like (A)	uncharacterized abhydrolase domain-containing protein DDB_G0269086-like [Olea europaea var. sylvestris]	--	SubName: Full=Uncharacterized protein {ECO:0000313|EMBL:GAY36726.1}; Flags: Fragment;	--	--	--
XLOC_009258	RchiOBHmChr2	30238264	30238600	.	--	--	--	--	--	--	--
XLOC_020947	RchiOBHmChr6	31314243	31315095	+	--	--	--	--	--	--	--
XLOC_010818	RchiOBHmChr3	33265197	33267413	+	K15803 (-)-germacrene D synthase [EC:4.2.3.75] | (RefSeq) (-)-alpha-pinene synthase-like (A)	PREDICTED: uncharacterized protein LOC101304635, partial [Fragaria vesca subsp. vesca]	--	SubName: Full=Retrotransposon polyprotein {ECO:0000313|EMBL:AFP55536.1};	FOG: Transposon-encoded proteins with TYA, reverse transcriptase, integrase domains in various combinations	GO:0015074,DNA integration; GO:0003676,nucleic acid binding	--
XLOC_020146	RchiOBHmChr5	50441405	50442091	.	--	--	--	--	--	--	--
XLOC_027535	RchiOBHmChr7	55326240	55327542	-	--	--	--	--	--	--	--
XLOC_025901	RchiOBHmChr7	61897657	61900919	+	K00763 nicotinate phosphoribosyltransferase [EC:6.3.4.21] | (RefSeq) nicotinate phosphoribosyltransferase (A)	PREDICTED: nicotinate phosphoribosyltransferase [Fragaria vesca subsp. vesca]	RecName: Full=Nicotinate phosphoribosyltransferase 2 {ECO:0000303|PubMed:18978034}; EC=6.3.4.21 {ECO:0000305};	SubName: Full=Uncharacterized protein {ECO:0000313|EMBL:EMJ05774.1};	Nicotinic acid phosphoribosyltransferase	GO:0019358,nicotinate nucleotide salvage; GO:0009435,NAD biosynthetic process; GO:0004514,nicotinate-nucleotide diphosphorylase (carboxylating) activity; GO:0004516,nicotinate phosphoribosyltransferase activity	Nicotinate phosphoribosyltransferase C-terminal domain
XLOC_003639	RchiOBHmChr1	28998165	28998541	.	--	--	--	--	--	--	--
XLOC_003678	RchiOBHmChr1	38621851	38622200	.	K11155 diacylglycerol O-acyltransferase 1 [EC:2.3.1.20 2.3.1.75 2.3.1.76] | (RefSeq) diacylglycerol O-acyltransferase 1-like (A)	Diacylglycerol O-acyltransferase [Parasponia andersonii]	RecName: Full=Diacylglycerol O-acyltransferase 1-2 {ECO:0000305}; Short=OsDGAT1-2 {ECO:0000305}; EC=2.3.1.20 {ECO:0000305};	RecName: Full=O-acyltransferase {ECO:0000256|PIRNR:PIRNR000439};	Sterol O-acyltransferase/Diacylglycerol O-acyltransferase	GO:0019432,triglyceride biosynthetic process; GO:0016021,integral component of membrane; GO:0004144,diacylglycerol O-acyltransferase activity; GO:0006071,glycerol metabolic process; GO:0005789,endoplasmic reticulum membrane	--
XLOC_016879	RchiOBHmChr5	30349343	30351300	+	K04733 interleukin-1 receptor-associated kinase 4 [EC:2.7.11.1] | (RefSeq) G-type lectin S-receptor-like serine/threonine-protein kinase At1g11410 (A)	G-type lectin S-receptor-like serine/threonine-protein kinase At1g11410 isoform X1 [Prunus avium]	RecName: Full=G-type lectin S-receptor-like serine/threonine-protein kinase At1g11410; EC=2.7.11.1; Flags: Precursor;	SubName: Full=Uncharacterized protein {ECO:0000313|EMBL:EMJ14668.1};	--	GO:0006468,protein phosphorylation; GO:0016021,integral component of membrane; GO:0030246,carbohydrate binding; GO:0004674,protein serine/threonine kinase activity; GO:0005516,calmodulin binding; GO:0005886,plasma membrane; GO:0005524,ATP binding; GO:0048544,recognition of pollen	--
XLOC_024279	RchiOBHmChr6	63951682	63952114	.	--	--	--	--	--	--	--
XLOC_005085	RchiOBHmChr2	45527188	45537567	+	--	--	--	--	--	--	--
XLOC_014845	RchiOBHmChr4	38927680	38928725	-	--	--	--	--	--	--	--
XLOC_004964	RchiOBHmChr2	40059214	40059442	+	--	--	--	--	--	--	--
XLOC_016594	RchiOBHmChr5	16296550	16296862	+	--	--	--	--	--	--	--
XLOC_026573	RchiOBHmChr7	11015291	11016659	-	K00512 steroid 17alpha-monooxygenase / 17alpha-hydroxyprogesterone deacetylase [EC:1.14.14.19 1.14.14.32] | (RefSeq) cytochrome P450 71A3-like (A)	hypothetical protein PRUPE_7G209500 [Prunus persica]	RecName: Full=Psoralen synthase; EC=1.14.13.102; AltName: Full=Cytochrome P450 CYP71AJ1;	SubName: Full=Uncharacterized protein {ECO:0000313|EMBL:EMJ04276.1};	--	GO:0043231,intracellular membrane-bounded organelle; GO:0020037,heme binding; GO:0016709,oxidoreductase activity, acting on paired donors, with incorporation or reduction of molecular oxygen, NAD(P)H as one donor, and incorporation of one atom of oxygen; GO:0016021,integral component of membrane; GO:0005789,endoplasmic reticulum membrane; GO:0102876,psoralen synthase activity; GO:0005506,iron ion…	--
XLOC_014189	RchiOBHmChr4	61637	62067	-	--	--	--	--	--	--	--
XLOC_009264	RchiOBHmChr2	31099215	31099512	.	--	--	--	--	--	--	--
XLOC_020382	RchiOBHmChr5	86339845	86340044	.	K04733 interleukin-1 receptor-associated kinase 4 [EC:2.7.11.1] | (RefSeq) G-type lectin S-receptor-like serine/threonine-protein kinase RLK1 (A)	PREDICTED: G-type lectin S-receptor-like serine/threonine-protein kinase RLK1 [Fragaria vesca subsp. vesca]	RecName: Full=G-type lectin S-receptor-like serine/threonine-protein kinase RLK1; EC=2.7.11.1; AltName: Full=Receptor-like protein kinase 1; Flags: Precursor;	SubName: Full=Uncharacterized protein {ECO:0000313|EMBL:ONH99197.1};	--	GO:0006468,protein phosphorylation; GO:0016021,integral component of membrane; GO:0030246,carbohydrate binding; GO:0004674,protein serine/threonine kinase activity; GO:0005516,calmodulin binding; GO:0005886,plasma membrane; GO:0005524,ATP binding	--
XLOC_003521	RchiOBHmChr1	11405949	11406280	.	--	--	--	--	--	--	--
XLOC_024251	RchiOBHmChr6	58460112	58460317	.	--	--	--	--	--	--	--
XLOC_009285	RchiOBHmChr2	33783240	33783670	.	--	--	--	--	--	--	--
XLOC_027986	RchiOBHmChr7	23222181	23222462	.	--	--	--	--	--	--	--
XLOC_024292	RchiOBHmChr6	65502839	65503474	.	--	--	--	--	--	--	--
XLOC_028101	RchiOBHmChr7	43168209	43168443	.	--	--	--	--	--	--	--
XLOC_007118	RchiOBHmChr2	20026400	20028151	-	K09422 transcription factor MYB, plant | (RefSeq) telomere repeat-binding factor 2 (A)	putative MYB transcription factor [Rosa rugosa]	RecName: Full=Telomere repeat-binding factor 2; Short=AtTRB2; AltName: Full=MYB transcription factor; AltName: Full=Telomere-binding protein 3; Short=AtTBP3;	SubName: Full=Putative MYB transcription factor {ECO:0000313|EMBL:CCA29102.1};	--	GO:0009733,response to auxin; GO:0031627,telomeric loop formation; GO:0009737,response to abscisic acid; GO:0009753,response to jasmonic acid; GO:0005730,nucleolus; GO:0003700,DNA-binding transcription factor activity; GO:0042162,telomeric DNA binding; GO:0006334,nucleosome assembly; GO:0000786,nucleosome; GO:0005634,nucleus; GO:0009723,response to ethylene; GO:0043047,single-stranded telomeric D…	--
XLOC_002145	RchiOBHmChr1	13993104	13993934	-	K06228 fused [EC:2.7.11.1] | (RefSeq) hypothetical protein (A)	retrotransposon polyprotein [Rosa rugosa]	RecName: Full=Retrovirus-related Pol polyprotein from transposon RE2; AltName: Full=Retro element 2 {ECO:0000303|PubMed:10689195}; Short=AtRE2 {ECO:0000303|PubMed:10689195}; Includes: RecName: Full=Protease RE2; EC=3.4.23.-; Includes: RecName: Full=Reverse transcriptase RE2; EC=2.7.7.49; Includes: RecName: Full=Endonuclease RE2;	SubName: Full=Retrotransposon polyprotein {ECO:0000313|EMBL:AFP55536.1};	--	GO:0006310,DNA recombination; GO:0004519,endonuclease activity; GO:0015074,DNA integration; GO:0004190,aspartic-type endopeptidase activity; GO:0003676,nucleic acid binding; GO:0003964,RNA-directed DNA polymerase activity; GO:0046872,metal ion binding	--
XLOC_006255	RchiOBHmChr2	85540234	85541023	+	K23280 rhamnogalacturonan I rhamnosyltransferase [EC:2.4.1.351] | (RefSeq) uncharacterized protein LOC101257103 isoform X1 (A)	PREDICTED: uncharacterized protein LOC105352268 [Fragaria vesca subsp. vesca]	--	SubName: Full=TIR-NBS-LRR type disease resistance protein {ECO:0000313|EMBL:ABF81417.1};	FOG: Transposon-encoded proteins with TYA, reverse transcriptase, integrase domains in various combinations	GO:0007165,signal transduction; GO:0043531,ADP binding	--
XLOC_024300	RchiOBHmChr6	66293194	66293624	.	--	--	--	--	--	--	--
XLOC_012949	RchiOBHmChr4	14646984	14648797	+	--	PREDICTED: F-box protein At5g07610-like [Fragaria vesca subsp. vesca]	RecName: Full=F-box protein At5g07610;	SubName: Full=Uncharacterized protein {ECO:0000313|EMBL:ONI27073.1};	--	--	--
XLOC_027785	RchiOBHmChr7	44722	45026	.	--	--	--	--	--	--	--
XLOC_003725	RchiOBHmChr1	45144976	45145752	.	--	PREDICTED: receptor-like protein kinase At3g21340 [Fragaria vesca subsp. vesca]	--	--	--	--	--
XLOC_013048	RchiOBHmChr4	22389649	22402967	+	--	--	--	--	--	--	--
XLOC_003497	RchiOBHmChr1	5837885	5838124	.	--	--	--	--	--	--	--
XLOC_005532	RchiOBHmChr2	63673282	63684165	+	--	--	--	--	--	--	--
XLOC_016913	RchiOBHmChr5	31884923	31885419	+	--	PREDICTED: scarecrow-like protein 21 [Fragaria vesca subsp. vesca]	--	SubName: Full=Uncharacterized protein {ECO:0000313|EMBL:EMJ15870.1};	--	GO:0006355,regulation of transcription, DNA-templated; GO:0006351,transcription, DNA-templated	--
XLOC_019881	RchiOBHmChr5	8746493	8747921	.	--	--	--	--	--	--	--
XLOC_010933	RchiOBHmChr3	39777136	39777945	+	--	--	--	--	--	--	--
XLOC_020237	RchiOBHmChr5	63875599	63876004	.	K11643 chromodomain-helicase-DNA-binding protein 4 [EC:3.6.4.12] | (RefSeq) helicase protein MOM1-like isoform X1 (A)	PREDICTED: helicase protein MOM1-like isoform X3 [Fragaria vesca subsp. vesca]	RecName: Full=Helicase protein MOM1; EC=3.6.4.-; AltName: Full=Protein MAINTENANCE OF METHYLATION; AltName: Full=Protein MORPHEUS MOLECULE 1;	SubName: Full=helicase protein MOM1-like isoform X3 {ECO:0000313|RefSeq:XP_018814092.1};	--	GO:0006344,maintenance of chromatin silencing; GO:0006351,transcription, DNA-templated; GO:0006342,chromatin silencing; GO:0005634,nucleus; GO:0051537,2 iron, 2 sulfur cluster binding; GO:0004386,helicase activity; GO:0031047,gene silencing by RNA; GO:0046872,metal ion binding; GO:0005524,ATP binding; GO:0042803,protein homodimerization activity	--
XLOC_014767	RchiOBHmChr4	34923544	34924126	-	--	--	--	--	--	--	--
XLOC_008180	RchiOBHmChr2	61679509	61679881	-	K12309 beta-galactosidase [EC:3.2.1.23] | (RefSeq) BGAL2; beta-galactosidase 2 (A)	hypothetical protein CRG98_035657 [Punica granatum]	RecName: Full=Beta-galactosidase; EC=3.2.1.23; AltName: Full=Acid beta-galactosidase; Short=Lactase; AltName: Full=Exo-(1-->4)-beta-D-galactanase; Flags: Precursor;	SubName: Full=Uncharacterized protein {ECO:0000313|EMBL:PKI43981.1};	Beta-galactosidase	GO:0005618,cell wall; GO:0005975,carbohydrate metabolic process; GO:0004565,beta-galactosidase activity; GO:0030246,carbohydrate binding; GO:0005773,vacuole	--
XLOC_024274	RchiOBHmChr6	62391989	62392372	.	--	--	--	--	--	--	--
XLOC_020010	RchiOBHmChr5	30264435	30264784	.	K00326 cytochrome-b5 reductase [EC:1.6.2.2] | (RefSeq) NADH-cytochrome b5 reductase-like protein (A)	NADH-cytochrome b5 reductase-like protein [Zea mays]	--	RecName: Full=NADH-cytochrome b5 reductase {ECO:0000256|RuleBase:RU361226}; EC=1.6.2.2 {ECO:0000256|RuleBase:RU361226};	--	GO:0004128,cytochrome-b5 reductase activity, acting on NAD(P)H; GO:0005794,Golgi apparatus; GO:0005739,mitochondrion; GO:0009651,response to salt stress; GO:0005507,copper ion binding; GO:0009505,plant-type cell wall	--
XLOC_003533	RchiOBHmChr1	12726825	12727030	.	K00773 queuine tRNA-ribosyltransferase [EC:2.4.2.29] | (RefSeq) queuine tRNA-ribosyltransferase-like (A)	Queuine tRNA-ribosyltransferase [Zea mays]	--	SubName: Full=Queuine tRNA-ribosyltransferase {ECO:0000313|EMBL:ONM55093.1};	Queuine-tRNA ribosyltransferase	GO:0006400,tRNA modification; GO:0016763,transferase activity, transferring pentosyl groups	--
XLOC_024196	RchiOBHmChr6	48383330	48383616	.	--	--	--	--	--	--	--
XLOC_004969	RchiOBHmChr2	40103282	40103996	+	--	--	--	--	--	--	--
XLOC_000107	RchiOBHmChr0c13	76796	77356	.	--	--	--	--	--	--	--
XLOC_008285	RchiOBHmChr2	64744397	64745395	-	--	--	--	--	--	--	--
XLOC_019960	RchiOBHmChr5	20838788	20839005	.	K07513 acetyl-CoA acyltransferase 1 [EC:2.3.1.16] | (RefSeq) 3-ketoacyl-CoA thiolase 2, peroxisomal-like (A)	PREDICTED: 3-ketoacyl-CoA thiolase 2, peroxisomal-like [Fragaria vesca subsp. vesca]	RecName: Full=3-ketoacyl-CoA thiolase 5, peroxisomal; EC=2.3.1.16; AltName: Full=Acetyl-CoA acyltransferase 5; AltName: Full=Beta-ketothiolase 5; AltName: Full=Peroxisomal 3-oxoacyl-CoA thiolase 5; Flags: Precursor;	SubName: Full=3-ketoacyl-CoA thiolase 2, peroxisomal-like {ECO:0000313|RefSeq:XP_016445716.1};	3-oxoacyl CoA thiolase	GO:0031408,oxylipin biosynthetic process; GO:0005777,peroxisome; GO:0003988,acetyl-CoA C-acyltransferase activity	--
XLOC_003661	RchiOBHmChr1	34249592	34250356	.	K15867 activity-regulated cytoskeleton-associated protein | (RefSeq) uncharacterized LOC107009826 (A)	hypothetical protein CDL12_26634 [Handroanthus impetiginosus]	--	SubName: Full=Uncharacterized protein {ECO:0000313|EMBL:EMJ14028.1};	FOG: Transposon-encoded proteins with TYA, reverse transcriptase, integrase domains in various combinations	--	--
XLOC_009269	RchiOBHmChr2	31613248	31613506	.	--	--	--	--	--	--	--
XLOC_026016	RchiOBHmChr7	66856295	66856967	+	--	--	--	--	--	--	--
XLOC_000705	RchiOBHmChr1	23874161	23874498	+	K03549 KUP system potassium uptake protein | (RefSeq) putative potassium transporter 12 (A)	PREDICTED: uncharacterized protein LOC105350050 [Fragaria vesca subsp. vesca]	RecName: Full=Retrovirus-related Pol polyprotein from transposon RE2; AltName: Full=Retro element 2 {ECO:0000303|PubMed:10689195}; Short=AtRE2 {ECO:0000303|PubMed:10689195}; Includes: RecName: Full=Protease RE2; EC=3.4.23.-; Includes: RecName: Full=Reverse transcriptase RE2; EC=2.7.7.49; Includes: RecName: Full=Endonuclease RE2;	SubName: Full=Gag-pol polyprotein {ECO:0000313|EMBL:AAO73525.1};	FOG: Transposon-encoded proteins with TYA, reverse transcriptase, integrase domains in various combinations	GO:0006310,DNA recombination; GO:0004519,endonuclease activity; GO:0015074,DNA integration; GO:0004190,aspartic-type endopeptidase activity; GO:0003676,nucleic acid binding; GO:0003964,RNA-directed DNA polymerase activity; GO:0046872,metal ion binding	--
XLOC_009465	RchiOBHmChr2	53566446	53567272	.	--	--	--	--	--	--	--
XLOC_016405	RchiOBHmChr5	9990083	9991134	+	--	--	--	--	--	--	--
XLOC_009484	RchiOBHmChr2	54961580	54962824	.	--	--	--	--	--	--	--
XLOC_009223	RchiOBHmChr2	25050988	25051236	.	--	PREDICTED: uncharacterized protein LOC101300632 [Fragaria vesca subsp. vesca]	--	SubName: Full=Uncharacterized protein {ECO:0000313|EMBL:GAV56857.1};	FOG: Transposon-encoded proteins with TYA, reverse transcriptase, integrase domains in various combinations	--	--
XLOC_004335	RchiOBHmChr2	12669971	12672259	+	--	PREDICTED: uncharacterized protein LOC105350133 [Fragaria vesca subsp. vesca]	--	SubName: Full=Putative viral movement protein {ECO:0000313|EMBL:OTG07718.1};	--	--	--
XLOC_012261	RchiOBHmChr3	44971712	44973141	-	--	--	--	--	--	--	--
XLOC_005878	RchiOBHmChr2	74529393	74530390	+	K14489 arabidopsis histidine kinase 2/3/4 (cytokinin receptor) [EC:2.7.13.3] | (RefSeq) histidine kinase 2-like (A)	PREDICTED: histidine kinase 2-like [Fragaria vesca subsp. vesca]	--	SubName: Full=Uncharacterized protein {ECO:0000313|EMBL:EMJ18851.1};	--	GO:0000155,phosphorelay sensor kinase activity; GO:0016021,integral component of membrane; GO:0005622,intracellular	--
XLOC_020932	RchiOBHmChr6	29646315	29652875	+	--	--	--	--	--	--	--
XLOC_003634	RchiOBHmChr1	27487817	27488608	.	K11294 nucleolin | (RefSeq) nucleolin-like (A)	PREDICTED: uncharacterized protein LOC105351288 [Fragaria vesca subsp. vesca]	--	SubName: Full=Reverse transcriptase {ECO:0000313|EMBL:OMP02012.1};	FOG: Reverse transcriptase	GO:0003964,RNA-directed DNA polymerase activity; GO:0003676,nucleic acid binding	--
XLOC_009317	RchiOBHmChr2	38442805	38443256	.	--	--	--	--	--	--	--
XLOC_028091	RchiOBHmChr7	41625286	41625535	.	--	--	--	--	--	--	--
XLOC_009132	RchiOBHmChr2	10458583	10458831	.	--	--	--	--	--	--	--
XLOC_003771	RchiOBHmChr1	52885209	52885849	.	--	PREDICTED: uncharacterized protein LOC105351668 [Fragaria vesca subsp. vesca]	--	--	--	--	--
XLOC_008147	RchiOBHmChr2	60709689	60711069	-	K06228 fused [EC:2.7.11.1] | (RefSeq) hypothetical protein (A)	putative reverse transcriptase, RNA-dependent DNA polymerase [Helianthus annuus]	RecName: Full=Retrovirus-related Pol polyprotein from transposon TNT 1-94; Includes: RecName: Full=Protease; EC=3.4.23.-; Includes: RecName: Full=Reverse transcriptase; EC=2.7.7.49; Includes: RecName: Full=Endonuclease;	SubName: Full=Putative reverse transcriptase, RNA-dependent DNA polymerase {ECO:0000313|EMBL:OTF95249.1};	FOG: Transposon-encoded proteins with TYA, reverse transcriptase, integrase domains in various combinations	GO:0004519,endonuclease activity; GO:0015074,DNA integration; GO:0004190,aspartic-type endopeptidase activity; GO:0008270,zinc ion binding; GO:0003676,nucleic acid binding; GO:0003964,RNA-directed DNA polymerase activity	--
XLOC_024057	RchiOBHmChr6	31411122	31411887	.	--	--	--	--	--	--	--
XLOC_000048	RchiOBHmChr0c01	254225	254754	.	--	--	--	--	--	--	Insulin growth factor-like family
XLOC_026723	RchiOBHmChr7	14506322	14508299	-	--	--	--	--	--	--	--
XLOC_010371	RchiOBHmChr3	14281234	14283876	+	--	PREDICTED: uncharacterized protein LOC105351728 [Fragaria vesca subsp. vesca]	--	SubName: Full=Uncharacterized protein {ECO:0000313|EMBL:EMJ27001.1};	--	--	--
XLOC_027385	RchiOBHmChr7	46267590	46268853	-	--	--	--	--	--	--	--
XLOC_006195	RchiOBHmChr2	84187634	84190318	+	K13457 disease resistance protein RPM1 | (RefSeq) disease resistance protein RPM1-like (A)	uncharacterized protein LOC109946865 [Prunus persica]	RecName: Full=RNA-directed DNA polymerase homolog; EC=2.7.7.48; AltName: Full=Reverse transcriptase homolog;	SubName: Full=Retrovirus-related Pol polyprotein from transposon opus {ECO:0000313|EMBL:JAU72678.1};	FOG: Transposon-encoded proteins with TYA, reverse transcriptase, integrase domains in various combinations	GO:0003964,RNA-directed DNA polymerase activity; GO:0003968,RNA-directed 5'-3' RNA polymerase activity; GO:0005739,mitochondrion	--
XLOC_024152	RchiOBHmChr6	42693079	42693307	.	K05387 glutamate receptor, ionotropic, plant | (RefSeq) glutamate receptor 2.8 (A)	PREDICTED: uncharacterized protein LOC105351298 [Fragaria vesca subsp. vesca]	--	SubName: Full=Uncharacterized protein {ECO:0000313|EMBL:GAV84255.1}; Flags: Fragment;	FOG: Transposon-encoded proteins with TYA, reverse transcriptase, integrase domains in various combinations	--	--
XLOC_007641	RchiOBHmChr2	40817368	40818251	-	--	--	--	--	--	--	--
XLOC_000174	RchiOBHmChr0c25	56764	56985	.	--	--	--	--	--	--	--
XLOC_009037	RchiOBHmChr2	87541683	87544130	-	K11790 denticleless | (RefSeq) denticleless protein homolog (A)	PREDICTED: denticleless protein homolog [Fragaria vesca subsp. vesca]	--	SubName: Full=Uncharacterized protein {ECO:0000313|EMBL:EMJ16450.1};	--	--	--
XLOC_022472	RchiOBHmChr6	17664929	17666708	-	K03549 KUP system potassium uptake protein | (RefSeq) potassium transporter 19-like (A)	Transposon-like protein [Theobroma cacao]	--	SubName: Full=Transposon-like protein {ECO:0000313|EMBL:EOY21600.1};	--	--	Domain of unknown function (DUF4218)
XLOC_009717	RchiOBHmChr2	78196425	78197719	.	--	PREDICTED: uncharacterized protein LOC105352215 isoform X2 [Fragaria vesca subsp. vesca]	--	SubName: Full=Uncharacterized protein {ECO:0000313|EMBL:EMJ04776.1};	--	--	--
XLOC_004936	RchiOBHmChr2	39192625	39193107	+	--	PREDICTED: protein WUSCHEL [Fragaria vesca subsp. vesca]	--	SubName: Full=Uncharacterized protein {ECO:0000313|EMBL:EMJ04377.1};	--	GO:0005634,nucleus; GO:0003677,DNA binding	--
XLOC_009210	RchiOBHmChr2	23112704	23112968	.	--	--	--	--	--	--	--
XLOC_022218	RchiOBHmChr6	7379387	7382105	-	--	--	--	--	--	--	--
XLOC_009541	RchiOBHmChr2	60449943	60450151	.	--	PREDICTED: protein NYNRIN-like [Fragaria vesca subsp. vesca]	--	SubName: Full=Uncharacterized protein {ECO:0000313|EMBL:KYP59532.1}; Flags: Fragment;	FOG: Transposon-encoded proteins with TYA, reverse transcriptase, integrase domains in various combinations	GO:0015074,DNA integration; GO:0003676,nucleic acid binding	--
XLOC_019919	RchiOBHmChr5	14421067	14421436	.	--	--	--	--	--	--	--
XLOC_013107	RchiOBHmChr4	26867562	26869196	+	--	--	--	--	--	--	--
XLOC_020141	RchiOBHmChr5	49898863	49899368	.	K10706 senataxin [EC:3.6.4.-] | (RefSeq) helicase SEN1-like (A)	PREDICTED: uncharacterized protein LOC105349441 [Fragaria vesca subsp. vesca]	--	SubName: Full=Uncharacterized protein {ECO:0000313|EMBL:PIN09569.1};	FOG: Transposon-encoded proteins with TYA, reverse transcriptase, integrase domains in various combinations	--	--
XLOC_009236	RchiOBHmChr2	27853220	27853669	.	--	--	--	--	--	--	--
XLOC_001677	RchiOBHmChr1	63448590	63450685	+	--	--	--	--	--	--	--
XLOC_020069	RchiOBHmChr5	39825916	39826474	.	--	--	--	--	--	--	--
XLOC_024006	RchiOBHmChr6	24047175	24048249	.	--	PREDICTED: uncharacterized protein LOC108208775 [Daucus carota subsp. sativus]	--	--	--	--	--
XLOC_016025	RchiOBHmChr4	60823532	60823773	.	K20224 importin-9 | (RefSeq) importin-9 (A)	Coatomer beta subunit [Trema orientalis]	--	SubName: Full=Putative ARM repeat superfamily protein {ECO:0000313|EMBL:OTF94787.1};	--	GO:0006886,intracellular protein transport; GO:0008536,Ran GTPase binding; GO:0005634,nucleus	--
XLOC_015744	RchiOBHmChr4	15657028	15657541	.	--	--	--	--	--	--	--
XLOC_000422	RchiOBHmChr1	7010353	7011554	+	K04733 interleukin-1 receptor-associated kinase 4 [EC:2.7.11.1] | (RefSeq) G-type lectin S-receptor-like serine/threonine-protein kinase At1g61370 isoform X1 (A)	cysteine-rich receptor-like protein kinase 6 [Ananas comosus]	RecName: Full=G-type lectin S-receptor-like serine/threonine-protein kinase SD1-13; EC=2.7.11.1; AltName: Full=Calmodulin-binding receptor-like protein kinase 1; AltName: Full=Receptor-like protein kinase 2; AltName: Full=S-domain-1 (SD1) receptor kinase 13; Short=SD1-13; Flags: Precursor;	SubName: Full=Uncharacterized protein {ECO:0000313|EMBL:EMJ13655.1};	--	GO:0031625,ubiquitin protein ligase binding; GO:0009816,defense response to bacterium, incompatible interaction; GO:0016021,integral component of membrane; GO:0005886,plasma membrane; GO:0030246,carbohydrate binding; GO:0004674,protein serine/threonine kinase activity; GO:0071446,cellular response to salicylic acid stimulus; GO:0005516,calmodulin binding; GO:0004672,protein kinase activity; GO:00…	MALT1 Ig-like domain
XLOC_020023	RchiOBHmChr5	32452777	32453149	.	--	--	--	--	--	--	--
XLOC_012549	RchiOBHmChr3	26753055	26753636	.	--	--	--	--	--	--	--
XLOC_019437	RchiOBHmChr5	70034601	70037268	-	--	--	--	--	--	--	--
XLOC_024256	RchiOBHmChr6	58900228	58901076	.	K05387 glutamate receptor, ionotropic, plant | (RefSeq) glutamate receptor 2.8 (A)	retrotransposon protein [Rosa rugosa]	--	SubName: Full=Retrotransposon protein {ECO:0000313|EMBL:AFP55573.1};	FOG: Transposon-encoded proteins with TYA, reverse transcriptase, integrase domains in various combinations	GO:0015074,DNA integration; GO:0003676,nucleic acid binding	--
XLOC_001432	RchiOBHmChr1	57928595	57935221	+	--	--	--	--	--	--	--
XLOC_012473	RchiOBHmChr3	16064823	16065032	.	--	--	--	--	--	--	--
XLOC_027981	RchiOBHmChr7	22759248	22759694	.	K19613 leucine-rich repeat protein SHOC2 | (RefSeq) putative disease resistance protein RGA3 (A)	PREDICTED: putative disease resistance protein RGA3 isoform X1 [Fragaria vesca subsp. vesca]	--	SubName: Full=Uncharacterized protein {ECO:0000313|EMBL:ONI03182.1};	--	GO:0006952,defense response; GO:0043531,ADP binding	--
XLOC_005998	RchiOBHmChr2	78193920	78195258	+	--	--	--	--	--	--	--
XLOC_000151	RchiOBHmChr0c21	110402	112698	-	K14292 trimethylguanosine synthase [EC:2.1.1.-] | (RefSeq) uncharacterized LOC107850838 (A)	PREDICTED: protein WUSCHEL-like [Fragaria vesca subsp. vesca]	RecName: Full=Protein WUSCHEL; AltName: Full=LeWUS;	SubName: Full=WUSCHEL protein {ECO:0000313|EMBL:AIT56193.1};	--	GO:0005634,nucleus; GO:0030154,cell differentiation; GO:0006355,regulation of transcription, DNA-templated; GO:0006351,transcription, DNA-templated; GO:0003677,DNA binding; GO:0009908,flower development	--
XLOC_028106	RchiOBHmChr7	43514440	43514680	.	--	hypothetical protein PRUPE_2G060500 [Prunus persica]	--	SubName: Full=Uncharacterized protein {ECO:0000313|EMBL:ONI21342.1};	--	GO:0003676,nucleic acid binding	--
XLOC_002332	RchiOBHmChr1	26032703	26033424	-	--	--	--	--	--	--	--
XLOC_021394	RchiOBHmChr6	52663604	52664730	+	--	--	--	--	--	--	--
XLOC_000138	RchiOBHmChr0c19	160078	160436	-	--	--	--	--	--	--	--
XLOC_007288	RchiOBHmChr2	27832905	27835340	-	--	--	--	--	--	--	--
XLOC_025291	RchiOBHmChr7	28952471	28953113	+	--	--	--	--	--	--	--
XLOC_027935	RchiOBHmChr7	16567061	16567371	.	--	--	--	--	--	--	--
XLOC_009745	RchiOBHmChr2	80664850	80665138	.	--	--	--	--	--	--	--
XLOC_004690	RchiOBHmChr2	29013904	29014431	+	--	PREDICTED: uncharacterized protein LOC101307600 [Fragaria vesca subsp. vesca]	--	SubName: Full=Uncharacterized protein {ECO:0000313|EMBL:EMJ06440.1};	Predicted MutS-related protein involved in mismatch repair	--	--
XLOC_012837	RchiOBHmChr4	8303940	8304170	+	--	--	--	--	--	--	--
XLOC_003754	RchiOBHmChr1	49892672	49893004	.	K11647 SWI/SNF-related matrix-associated actin-dependent regulator of chromatin subfamily A member 2/4 [EC:3.6.4.-] | (RefSeq) ATP-dependent helicase BRM (A)	PREDICTED: ATP-dependent helicase BRM [Fragaria vesca subsp. vesca]	RecName: Full=ATP-dependent helicase BRM {ECO:0000303|PubMed:15371304}; EC=3.6.4.12; AltName: Full=Protein BRAHMA {ECO:0000303|PubMed:15371304}; Short=AtBRM {ECO:0000303|PubMed:15371304}; AltName: Full=Protein CHROMATIN REMODELING 2 {ECO:0000303|PubMed:16547115}; Short=AtCHR2 {ECO:0000303|PubMed:16547115};	SubName: Full=Uncharacterized protein {ECO:0000313|EMBL:ONI23158.1};	Chromatin remodeling complex SWI/SNF, component SWI2 and related ATPases (DNA/RNA helicase superfamily)	GO:0008094,DNA-dependent ATPase activity; GO:1900036,positive regulation of cellular response to heat; GO:0005634,nucleus; GO:1903798,regulation of production of miRNAs involved in gene silencing by miRNA; GO:0005829,cytosol; GO:0043044,ATP-dependent chromatin remodeling; GO:0040029,regulation of gene expression, epigenetic; GO:0004386,helicase activity; GO:0006355,regulation of transcription, DN…	--
XLOC_017913	RchiOBHmChr5	87097197	87098051	+	--	--	--	--	--	--	--
XLOC_020711	RchiOBHmChr6	15511838	15512373	+	--	--	--	--	--	--	--
XLOC_019886	RchiOBHmChr5	9611927	9612206	.	K01000 phospho-N-acetylmuramoyl-pentapeptide-transferase [EC:2.7.8.13] | (RefSeq) phospho-N-acetylmuramoyl-pentapeptide- transferase homolog (A)	Glycosyl transferase, family 4 [Corchorus capsularis]	RecName: Full=Phospho-N-acetylmuramoyl-pentapeptide-transferase homolog; AltName: Full=Translocase I;	SubName: Full=Glycosyl transferase, family 4 {ECO:0000313|EMBL:OMO70274.1};	--	GO:0008963,phospho-N-acetylmuramoyl-pentapeptide-transferase activity; GO:0016021,integral component of membrane	--
XLOC_015228	RchiOBHmChr4	55501808	55504851	-	--	PREDICTED: uncharacterized protein LOC101315402 [Fragaria vesca subsp. vesca]	--	SubName: Full=Uncharacterized protein {ECO:0000313|EMBL:KJB30861.1};	--	--	--
XLOC_022129	RchiOBHmChr6	3201053	3203516	-	K00820 glucosamine---fructose-6-phosphate aminotransferase (isomerizing) [EC:2.6.1.16] | (RefSeq) glutamine--fructose-6-phosphate aminotransferase [isomerizing] 2-like (A)	PREDICTED: uncharacterized protein LOC105353254 [Fragaria vesca subsp. vesca]	--	SubName: Full=Transposon Ty3-I Gag-Pol polyprotein {ECO:0000313|EMBL:KYP68997.1};	FOG: Transposon-encoded proteins with TYA, reverse transcriptase, integrase domains in various combinations	GO:0015074,DNA integration; GO:0003676,nucleic acid binding	--
XLOC_015887	RchiOBHmChr4	37912745	37912956	.	K11752 diaminohydroxyphosphoribosylaminopyrimidine deaminase / 5-amino-6-(5-phosphoribosylamino)uracil reductase [EC:3.5.4.26 1.1.1.193] | (RefSeq) riboflavin biosynthesis protein PYRR, chloroplastic-like (A)	PREDICTED: uncharacterized protein LOC105353261 [Fragaria vesca subsp. vesca]	RecName: Full=Retrovirus-related Pol polyprotein from transposon TNT 1-94; Includes: RecName: Full=Protease; EC=3.4.23.-; Includes: RecName: Full=Reverse transcriptase; EC=2.7.7.49; Includes: RecName: Full=Endonuclease;	SubName: Full=Uncharacterized protein {ECO:0000313|EMBL:BAT92222.1}; Flags: Fragment;	FOG: Transposon-encoded proteins with TYA, reverse transcriptase, integrase domains in various combinations	GO:0004519,endonuclease activity; GO:0015074,DNA integration; GO:0004190,aspartic-type endopeptidase activity; GO:0008270,zinc ion binding; GO:0003676,nucleic acid binding; GO:0003964,RNA-directed DNA polymerase activity	--
XLOC_028157	RchiOBHmChr7	52876975	52877310	.	K02350 DNA polymerase zeta [EC:2.7.7.7] | (RefSeq) DNA polymerase zeta catalytic subunit-like (A)	retrotransposon polyprotein [Rosa rugosa]	RecName: Full=Retrovirus-related Pol polyprotein from transposon TNT 1-94; Includes: RecName: Full=Protease; EC=3.4.23.-; Includes: RecName: Full=Reverse transcriptase; EC=2.7.7.49; Includes: RecName: Full=Endonuclease;	SubName: Full=Retrotransposon polyprotein {ECO:0000313|EMBL:AFP55536.1};	FOG: Transposon-encoded proteins with TYA, reverse transcriptase, integrase domains in various combinations	GO:0004519,endonuclease activity; GO:0015074,DNA integration; GO:0004190,aspartic-type endopeptidase activity; GO:0008270,zinc ion binding; GO:0003676,nucleic acid binding; GO:0003964,RNA-directed DNA polymerase activity	--
XLOC_015749	RchiOBHmChr4	17290831	17291062	.	--	--	--	--	--	--	--
XLOC_024191	RchiOBHmChr6	47800372	47800738	.	--	--	--	--	--	--	--
XLOC_007900	RchiOBHmChr2	50248999	50249873	-	K04733 interleukin-1 receptor-associated kinase 4 [EC:2.7.11.1] | (RefSeq) non-functional pseudokinase ZED1 (A)	putative wall-associated receptor kinase-like 16 [Prunus avium]	RecName: Full=Probable serine/threonine-protein kinase PIX7 {ECO:0000305}; EC=2.7.11.1 {ECO:0000305};	SubName: Full=Uncharacterized protein {ECO:0000313|EMBL:EMJ17949.1}; Flags: Fragment;	Serine/threonine protein kinase	GO:0006952,defense response; GO:0006468,protein phosphorylation; GO:0004675,transmembrane receptor protein serine/threonine kinase activity; GO:0007166,cell surface receptor signaling pathway; GO:0005886,plasma membrane; GO:0005524,ATP binding	--
XLOC_011564	RchiOBHmChr3	13028271	13035761	-	--	--	--	--	--	--	--
XLOC_002315	RchiOBHmChr1	24695481	24696596	-	--	--	--	--	--	--	--
XLOC_028202	RchiOBHmChr7	63181689	63182251	.	--	--	--	--	--	--	--
XLOC_000901	RchiOBHmChr1	36464978	36465350	+	--	--	--	--	--	--	--
XLOC_020058	RchiOBHmChr5	38991496	38991724	.	--	--	--	--	--	--	--
XLOC_002467	RchiOBHmChr1	33980969	33982439	-	K06228 fused [EC:2.7.11.1] | (RefSeq) hypothetical protein (A)	Retrovirus-related Pol polyprotein from transposon TNT 1-94 [Cajanus cajan]	--	SubName: Full=Retrovirus-related Pol polyprotein from transposon TNT 1-94 {ECO:0000313|EMBL:KYP55050.1};	FOG: Transposon-encoded proteins with TYA, reverse transcriptase, integrase domains in various combinations	--	--
XLOC_003818	RchiOBHmChr1	59344372	59346213	.	--	--	--	--	--	--	--
XLOC_003666	RchiOBHmChr1	35090408	35090665	.	--	--	--	--	--	--	--
XLOC_020031	RchiOBHmChr5	34387620	34387845	.	--	--	--	--	--	--	--
XLOC_023887	RchiOBHmChr6	6879001	6879647	.	--	--	--	--	--	--	--
XLOC_007827	RchiOBHmChr2	47239552	47240696	-	K17535 serine/threonine-protein kinase TNNI3K [EC:2.7.11.1] | (RefSeq) uncharacterized LOC105353223 (A)	PREDICTED: uncharacterized protein LOC101299608 [Fragaria vesca subsp. vesca]	--	SubName: Full=Uncharacterized protein {ECO:0000313|EMBL:ONI01475.1};	--	GO:0003676,nucleic acid binding	Reverse transcriptase-like
XLOC_026011	RchiOBHmChr7	66711892	66713658	+	K00284 glutamate synthase (ferredoxin) [EC:1.4.7.1] | (RefSeq) ferredoxin-dependent glutamate synthase, chloroplastic-like (A)	gag-pol polyprotein [Rosa rugosa]	RecName: Full=Retrovirus-related Pol polyprotein from transposon RE1; AltName: Full=Retro element 1 {ECO:0000303|PubMed:10689195}; Short=AtRE1 {ECO:0000303|PubMed:10689195}; Includes: RecName: Full=Protease RE1; EC=3.4.23.-; Includes: RecName: Full=Reverse transcriptase RE1; EC=2.7.7.49; Includes: RecName: Full=Endonuclease RE1;	SubName: Full=Gag-pol polyprotein {ECO:0000313|EMBL:AFP55546.1};	FOG: Transposon-encoded proteins with TYA, reverse transcriptase, integrase domains in various combinations	GO:0006310,DNA recombination; GO:0004519,endonuclease activity; GO:0015074,DNA integration; GO:0004190,aspartic-type endopeptidase activity; GO:0003676,nucleic acid binding; GO:0003964,RNA-directed DNA polymerase activity; GO:0046872,metal ion binding	Reverse transcriptase (RNA-dependent DNA polymerase)
XLOC_027893	RchiOBHmChr7	12756619	12756844	.	--	--	--	--	--	--	--
XLOC_017874	RchiOBHmChr5	84660195	84663605	+	--	--	--	--	--	--	--
XLOC_027860	RchiOBHmChr7	9688315	9689778	.	K02469 DNA gyrase subunit A [EC:5.99.1.3] | (RefSeq) DNA gyrase subunit A, chloroplastic/mitochondrial-like (A)	PREDICTED: transposon Tf2-1 polyprotein [Malus domestica]	--	SubName: Full=Retrotransposable element Tf2 protein type 3 {ECO:0000313|EMBL:JAT44472.1}; Flags: Fragment;	FOG: Transposon-encoded proteins with TYA, reverse transcriptase, integrase domains in various combinations	GO:0015074,DNA integration; GO:0003676,nucleic acid binding	Chromo (CHRromatin Organisation MOdifier) domain
XLOC_008453	RchiOBHmChr2	70691660	70697092	-	--	--	--	--	--	--	--
XLOC_022420	RchiOBHmChr6	15592745	15593403	-	--	--	--	--	--	--	--
XLOC_009428	RchiOBHmChr2	49474989	49475280	.	--	PREDICTED: uncharacterized protein LOC101304635, partial [Fragaria vesca subsp. vesca]	--	SubName: Full=Retrotransposon polyprotein {ECO:0000313|EMBL:AFP55536.1};	FOG: Transposon-encoded proteins with TYA, reverse transcriptase, integrase domains in various combinations	GO:0015074,DNA integration; GO:0003676,nucleic acid binding	--
XLOC_020650	RchiOBHmChr6	12648854	12652808	+	--	--	--	--	--	--	--
XLOC_019914	RchiOBHmChr5	13963106	13963685	.	--	--	--	--	--	--	--
XLOC_028052	RchiOBHmChr7	35598950	35602020	.	K01051 pectinesterase [EC:3.1.1.11] | (RefSeq) pectinesterase-like (A)	PREDICTED: uncharacterized protein LOC105352717 [Fragaria vesca subsp. vesca]	RecName: Full=Pectinesterase; Short=PE; EC=3.1.1.11; AltName: Full=Pectin methylesterase;	SubName: Full=Putative ovule protein {ECO:0000313|EMBL:JAP07577.1}; Flags: Fragment;	--	GO:0042545,cell wall modification; GO:0005618,cell wall; GO:0045490,pectin catabolic process; GO:0030599,pectinesterase activity; GO:0045330,aspartyl esterase activity	--
XLOC_012643	RchiOBHmChr3	42811555	42812344	.	--	--	--	--	--	--	--
XLOC_009198	RchiOBHmChr2	20689297	20689710	.	--	PREDICTED: uncharacterized protein LOC105350842 [Fragaria vesca subsp. vesca]	--	--	--	--	--
XLOC_003575	RchiOBHmChr1	18231209	18231550	.	K13902 cystatin-M | (RefSeq) cysteine proteinase inhibitor A-like (A)	PREDICTED: cysteine proteinase inhibitor A [Fragaria vesca subsp. vesca]	RecName: Full=Cysteine proteinase inhibitor 6; Short=AtCYS-6; AltName: Full=PIP-M; AltName: Full=PRLI-interacting factor M; Flags: Precursor;	RecName: Full=Cysteine proteinase inhibitor {ECO:0000256|RuleBase:RU362130};	--	GO:0009414,response to water deprivation; GO:0002020,protease binding; GO:2000117,negative regulation of cysteine-type endopeptidase activity; GO:0005829,cytosol; GO:0050897,cobalt ion binding; GO:0006952,defense response; GO:0005576,extracellular region; GO:0006972,hyperosmotic response; GO:0009409,response to cold; GO:0004869,cysteine-type endopeptidase inhibitor activity; GO:0006979,response t…	--
XLOC_020085	RchiOBHmChr5	42959757	42960067	.	K04733 interleukin-1 receptor-associated kinase 4 [EC:2.7.11.1] | (RefSeq) cysteine-rich receptor-like protein kinase 10 (A)	PREDICTED: putative receptor-like protein kinase At4g00960 [Fragaria vesca subsp. vesca]	RecName: Full=G-type lectin S-receptor-like serine/threonine-protein kinase At1g11330; EC=2.7.11.1; Flags: Precursor;	SubName: Full=Uncharacterized protein {ECO:0000313|EMBL:EMJ15672.1}; Flags: Fragment;	--	GO:0006468,protein phosphorylation; GO:0016021,integral component of membrane; GO:0030246,carbohydrate binding; GO:0004674,protein serine/threonine kinase activity; GO:0005516,calmodulin binding; GO:0005886,plasma membrane; GO:0005524,ATP binding; GO:0048544,recognition of pollen	Protein kinase domain
XLOC_024288	RchiOBHmChr6	64408398	64408640	.	--	--	--	--	--	--	--
XLOC_011679	RchiOBHmChr3	16014458	16015817	-	K14175 (3S,6E)-nerolidol synthase [EC:4.2.3.48] | (RefSeq) (3S,6E)-nerolidol synthase 1-like (A)	PREDICTED: uncharacterized protein LOC101303566 [Fragaria vesca subsp. vesca]	--	SubName: Full=Uncharacterized protein {ECO:0000313|EMBL:KFK21865.1}; Flags: Fragment;	FOG: Transposon-encoded proteins with TYA, reverse transcriptase, integrase domains in various combinations	GO:0015074,DNA integration; GO:0004523,RNA-DNA hybrid ribonuclease activity; GO:0003676,nucleic acid binding	--
XLOC_012431	RchiOBHmChr3	10496918	10497152	.	K01490 AMP deaminase [EC:3.5.4.6] | (RefSeq) probable AMP deaminase (A)	PREDICTED: AMP deaminase-like isoform X2 [Nicotiana tomentosiformis]	RecName: Full=Probable AMP deaminase; EC=3.5.4.6;	RecName: Full=AMP deaminase {ECO:0000256|PIRNR:PIRNR001251}; EC=3.5.4.6 {ECO:0000256|PIRNR:PIRNR001251};	Adenosine monophosphate deaminase	GO:0016021,integral component of membrane; GO:0046872,metal ion binding; GO:0003876,AMP deaminase activity; GO:0032264,IMP salvage	--
XLOC_026241	RchiOBHmChr7	2995694	3003747	-	K00327 NADPH-ferrihemoprotein reductase [EC:1.6.2.4] | (RefSeq) NADPH--cytochrome P450 reductase 2-like (A)	retrotransposon polyprotein [Rosa rugosa]	RecName: Full=Retrovirus-related Pol polyprotein from transposon TNT 1-94; Includes: RecName: Full=Protease; EC=3.4.23.-; Includes: RecName: Full=Reverse transcriptase; EC=2.7.7.49; Includes: RecName: Full=Endonuclease;	SubName: Full=Retrotransposon polyprotein {ECO:0000313|EMBL:AFP55536.1};	FOG: Transposon-encoded proteins with TYA, reverse transcriptase, integrase domains in various combinations	GO:0004519,endonuclease activity; GO:0015074,DNA integration; GO:0004190,aspartic-type endopeptidase activity; GO:0008270,zinc ion binding; GO:0003676,nucleic acid binding; GO:0003964,RNA-directed DNA polymerase activity	--
XLOC_022151	RchiOBHmChr6	4343203	4346683	-	K01188 beta-glucosidase [EC:3.2.1.21] | (RefSeq) uncharacterized protein LOC106394339 (A)	PREDICTED: uncharacterized protein LOC105352685 [Fragaria vesca subsp. vesca]	RecName: Full=Uncharacterized mitochondrial protein AtMg00310; AltName: Full=ORF154;	SubName: Full=Uncharacterized protein {ECO:0000313|EMBL:EMJ28511.1};	FOG: Reverse transcriptase	GO:0005739,mitochondrion	Domain of unknown function (DUF4327)
XLOC_024005	RchiOBHmChr6	23757688	23757987	.	--	--	--	--	--	--	--
XLOC_012458	RchiOBHmChr3	13918467	13920675	.	--	PREDICTED: pentatricopeptide repeat-containing protein At3g02650, mitochondrial isoform X1 [Citrus sinensis]	--	SubName: Full=Uncharacterized protein {ECO:0000313|EMBL:ESR46825.1}; Flags: Fragment;	--	--	--
XLOC_020332	RchiOBHmChr5	77788375	77788830	.	--	--	--	--	--	--	--
XLOC_009116	RchiOBHmChr2	7205650	7205868	.	--	--	--	--	--	--	--
XLOC_009235	RchiOBHmChr2	27736614	27736833	.	--	--	--	--	--	--	--
XLOC_012464	RchiOBHmChr3	14832950	14833712	.	--	--	--	--	--	--	--
XLOC_023944	RchiOBHmChr6	14841836	14842140	.	K23222 nuclease HARBI1 [EC:3.1.-.-] | (RefSeq) uncharacterized protein LOC8074494 (A)	uncharacterized protein LOC8074494 [Sorghum bicolor]	--	SubName: Full=Uncharacterized protein {ECO:0000313|EMBL:EMS56926.1, ECO:0000313|EnsemblPlants:TRIUR3_28501-P1};	--	GO:0016788,hydrolase activity, acting on ester bonds	--
XLOC_009478	RchiOBHmChr2	54597964	54598917	.	K19613 leucine-rich repeat protein SHOC2 | (RefSeq) putative disease resistance RPP13-like protein 1 (A)	PREDICTED: putative disease resistance protein RGA3 isoform X1 [Fragaria vesca subsp. vesca]	RecName: Full=Putative disease resistance protein RGA4; AltName: Full=RGA4-blb;	SubName: Full=putative disease resistance protein RGA3 {ECO:0000313|RefSeq:XP_018853586.1, ECO:0000313|RefSeq:XP_018853775.1};	--	GO:0006952,defense response; GO:0005524,ATP binding; GO:0043531,ADP binding	--
XLOC_024150	RchiOBHmChr6	41846751	41847379	.	--	--	--	--	--	--	--
XLOC_012485	RchiOBHmChr3	17423722	17424335	.	--	--	--	--	--	--	--
XLOC_016026	RchiOBHmChr4	60872338	60872629	.	--	--	--	--	--	--	--
XLOC_005865	RchiOBHmChr2	74037504	74038240	+	K22733 magnesium transporter | (RefSeq) hypothetical protein (A)	PREDICTED: LOW QUALITY PROTEIN: putative pentatricopeptide repeat-containing protein At5g09950 [Malus domestica]	RecName: Full=Putative pentatricopeptide repeat-containing protein At5g09950;	SubName: Full=Uncharacterized protein {ECO:0000313|EMBL:BAT80482.1};	FOG: PPR repeat	GO:0043231,intracellular membrane-bounded organelle; GO:0004519,endonuclease activity; GO:0009451,RNA modification; GO:0003723,RNA binding; GO:0016556,mRNA modification; GO:0008270,zinc ion binding	--
XLOC_027585	RchiOBHmChr7	59339354	59341737	-	--	PREDICTED: uncharacterized protein LOC101310021 [Fragaria vesca subsp. vesca]	--	--	--	--	--
XLOC_003525	RchiOBHmChr1	12105649	12105888	.	--	--	--	--	--	--	--
XLOC_024255	RchiOBHmChr6	58718252	58718802	.	K13600 chlorophyllide a oxygenase [EC:1.14.13.122] | (RefSeq) chlorophyllide a oxygenase, chloroplastic (A)	chlorophyllide a oxygenase, chloroplastic [Quercus suber]	RecName: Full=Chlorophyllide a oxygenase, chloroplastic; Short=Chlorophyll a oxygenase; EC=1.14.13.122; AltName: Full=Chlorophyll b synthase; Flags: Precursor;	SubName: Full=Uncharacterized protein {ECO:0000313|EMBL:EMJ26332.1};	--	GO:0031969,chloroplast membrane; GO:0009535,chloroplast thylakoid membrane; GO:0015995,chlorophyll biosynthetic process; GO:0010277,chlorophyllide a oxygenase [overall] activity; GO:0016705,oxidoreductase activity, acting on paired donors, with incorporation or reduction of molecular oxygen; GO:0051537,2 iron, 2 sulfur cluster binding; GO:0005506,iron ion binding	--
XLOC_015944	RchiOBHmChr4	45755159	45755521	.	--	--	--	--	--	--	--
XLOC_020467	RchiOBHmChr6	3244011	3244679	+	--	hypothetical protein VITISV_022968 [Vitis vinifera]	--	SubName: Full=Uncharacterized protein {ECO:0000313|EMBL:CAN69058.1};	--	GO:0015074,DNA integration; GO:0008270,zinc ion binding; GO:0003676,nucleic acid binding	--
XLOC_004893	RchiOBHmChr2	37460313	37463550	+	K01188 beta-glucosidase [EC:3.2.1.21] | (RefSeq) uncharacterized protein LOC106394339 (A)	hypothetical protein PRUPE_6G123900 [Prunus persica]	RecName: Full=Putative ribonuclease H protein At1g65750; EC=3.1.26.4;	SubName: Full=Uncharacterized protein {ECO:0000313|EMBL:EMJ08807.1};	FOG: Reverse transcriptase	GO:0046872,metal ion binding; GO:0004523,RNA-DNA hybrid ribonuclease activity; GO:0003676,nucleic acid binding	Reverse transcriptase-like
XLOC_027142	RchiOBHmChr7	31453182	31457009	-	K20989 urea-proton symporter | (RefSeq) urea-proton symporter DUR3 (A)	PREDICTED: urea-proton symporter DUR3 [Fragaria vesca subsp. vesca]	RecName: Full=Urea-proton symporter DUR3; Short=AtDUR3; AltName: Full=High-affinity urea active transporter DUR3;	SubName: Full=Uncharacterized protein {ECO:0000313|EMBL:ONI05688.1};	Urea transporter	GO:0006995,cellular response to nitrogen starvation; GO:0015293,symporter activity; GO:0015204,urea transmembrane transporter activity; GO:0071918,urea transmembrane transport; GO:0005887,integral component of plasma membrane; GO:0005886,plasma membrane	Piezo non-specific cation channel, R-Ras-binding domain
XLOC_004912	RchiOBHmChr2	38138745	38139098	+	--	--	--	--	--	--	--
XLOC_000499	RchiOBHmChr1	11053792	11054287	+	--	--	--	--	--	--	--
XLOC_000129	RchiOBHmChr0c18	55164	55657	.	--	--	--	--	--	--	--
XLOC_011710	RchiOBHmChr3	16707997	16709092	-	--	--	--	--	--	--	--
XLOC_021913	RchiOBHmChr6	65993447	65993957	+	--	--	--	--	--	--	--
XLOC_009341	RchiOBHmChr2	42169074	42169361	.	K10706 senataxin [EC:3.6.4.-] | (RefSeq) helicase SEN1-like (A)	PREDICTED: uncharacterized protein LOC105349441 [Fragaria vesca subsp. vesca]	--	SubName: Full=Uncharacterized protein {ECO:0000313|EMBL:KMS96968.1};	FOG: Transposon-encoded proteins with TYA, reverse transcriptase, integrase domains in various combinations	GO:0016021,integral component of membrane	--
XLOC_009212	RchiOBHmChr2	23279657	23280221	.	K14165 atypical dual specificity phosphatase [EC:3.1.3.16 3.1.3.48] | (RefSeq) putative dual specificity protein phosphatase DSP8 (A)	PREDICTED: putative dual specificity protein phosphatase DSP8 [Fragaria vesca subsp. vesca]	RecName: Full=Putative dual specificity protein phosphatase DSP8; EC=3.1.3.16; EC=3.1.3.48;	SubName: Full=Uncharacterized protein {ECO:0000313|EMBL:KDP39912.1};	Dual specificity phosphatase	GO:0004725,protein tyrosine phosphatase activity; GO:0008138,protein tyrosine/serine/threonine phosphatase activity; GO:0004439,phosphatidylinositol-4,5-bisphosphate 5-phosphatase activity	--
XLOC_022901	RchiOBHmChr6	43244621	43245261	-	--	--	--	--	--	--	--
XLOC_019869	RchiOBHmChr5	5615355	5615683	.	--	--	--	--	--	--	--
XLOC_014567	RchiOBHmChr4	21449168	21449455	-	--	--	--	--	--	--	--
XLOC_019823	RchiOBHmChr5	88968696	88969624	-	K13095 splicing factor 1 | (RefSeq) splicing factor 1 (A)	PREDICTED: splicing factor 1 isoform X1 [Fragaria vesca subsp. vesca]	--	SubName: Full=Uncharacterized protein {ECO:0000313|EMBL:ONH99083.1};	--	--	--
XLOC_019078	RchiOBHmChr5	46052692	46053104	-	--	uncharacterized protein LOC111392690 [Olea europaea var. sylvestris]	--	SubName: Full=Retrovirus-related Pol polyprotein from transposon TNT 1-94 {ECO:0000313|EMBL:PKA59461.1}; EC=3.1.13.- {ECO:0000313|EMBL:PKA59461.1};	--	--	--
XLOC_012349	RchiOBHmChr3	1059088	1060006	.	--	--	--	--	--	--	--
XLOC_013000	RchiOBHmChr4	18522141	18523341	+	--	PREDICTED: NAC domain-containing protein 72-like [Fragaria vesca subsp. vesca]	--	--	--	--	--
XLOC_012469	RchiOBHmChr3	15763001	15763898	.	--	--	--	--	--	--	--
XLOC_023949	RchiOBHmChr6	17366336	17366678	.	--	--	--	--	--	--	--
XLOC_002532	RchiOBHmChr1	37529895	37531708	-	--	--	--	--	--	--	--
XLOC_000701	RchiOBHmChr1	23662492	23663154	+	--	--	--	--	--	--	--
XLOC_021204	RchiOBHmChr6	45235388	45236176	+	K06228 fused [EC:2.7.11.1] | (RefSeq) hypothetical protein (A)	retrotransposon protein [Rosa rugosa]	RecName: Full=Retrovirus-related Pol polyprotein from transposon TNT 1-94; Includes: RecName: Full=Protease; EC=3.4.23.-; Includes: RecName: Full=Reverse transcriptase; EC=2.7.7.49; Includes: RecName: Full=Endonuclease;	SubName: Full=Retrotransposon protein {ECO:0000313|EMBL:AFP55573.1};	FOG: Transposon-encoded proteins with TYA, reverse transcriptase, integrase domains in various combinations	GO:0004519,endonuclease activity; GO:0015074,DNA integration; GO:0004190,aspartic-type endopeptidase activity; GO:0008270,zinc ion binding; GO:0003676,nucleic acid binding; GO:0003964,RNA-directed DNA polymerase activity	--
XLOC_003684	RchiOBHmChr1	38872356	38872565	.	--	--	--	--	--	--	--
XLOC_015949	RchiOBHmChr4	46716225	46716621	.	--	PREDICTED: serine/arginine repetitive matrix protein 1-like [Fragaria vesca subsp. vesca]	--	--	--	--	--
XLOC_020073	RchiOBHmChr5	40707964	40708593	.	--	--	--	--	--	--	--
XLOC_009461	RchiOBHmChr2	53304651	53305815	.	K22920 UTP---glucose-1-phosphate uridylyltransferase [EC:2.7.7.9] | (RefSeq) UTP--glucose-1-phosphate uridylyltransferase 3, chloroplastic-like (A)	PREDICTED: uncharacterized protein LOC103403415 [Malus domestica]	--	SubName: Full=Uncharacterized protein {ECO:0000313|EMBL:CAN83125.1};	FOG: Transposon-encoded proteins with TYA, reverse transcriptase, integrase domains in various combinations	GO:0015074,DNA integration; GO:0003676,nucleic acid binding	gag-polypeptide of LTR copia-type
XLOC_009648	RchiOBHmChr2	72509234	72509703	.	K21374 7-deoxyloganetin glucosyltransferase [EC:2.4.1.324] | (RefSeq) 7-deoxyloganetin glucosyltransferase-like (A)	PREDICTED: 7-deoxyloganetin glucosyltransferase-like [Fragaria vesca subsp. vesca]	--	SubName: Full=Uncharacterized protein {ECO:0000313|EMBL:ONI26929.1};	--	GO:0016758,transferase activity, transferring hexosyl groups; GO:0016021,integral component of membrane; GO:0008152,metabolic process	--
XLOC_026080	RchiOBHmChr7	69404083	69405396	+	--	--	--	--	--	--	--
XLOC_020347	RchiOBHmChr5	80917257	80917591	.	--	--	--	--	--	--	--
XLOC_008235	RchiOBHmChr2	63557820	63558379	-	K03013 DNA-directed RNA polymerases I, II, and III subunit RPABC1 | (RefSeq) DNA-directed RNA polymerase V subunit 5A (A)	DNA-directed RNA polymerase V subunit 5A [Cajanus cajan]	RecName: Full=DNA-directed RNA polymerases IV and V subunit 5B; AltName: Full=DNA-directed RNA polymerase 23kD subunit;	SubName: Full=DNA-directed RNA polymerases I, II, and III subunit RPABC1 {ECO:0000313|EMBL:KYP46343.1};	RNA polymerase, 25-kDa subunit (common to polymerases I, II and III)	GO:0000419,RNA polymerase V complex; GO:0003899,DNA-directed 5'-3' RNA polymerase activity; GO:0000418,RNA polymerase IV complex; GO:0006351,transcription, DNA-templated; GO:0003677,DNA binding	RNA polymerase Rpb5, C-terminal domain
XLOC_020086	RchiOBHmChr5	43476456	43476897	.	--	--	--	--	--	--	--
XLOC_012423	RchiOBHmChr3	10051176	10051535	.	K21594 translation factor GUF1, mitochondrial [EC:3.6.5.-] | (RefSeq) translation factor GUF1 homolog, chloroplastic-like isoform X1 (A)	PREDICTED: uncharacterized protein LOC105351732 [Fragaria vesca subsp. vesca]	RecName: Full=Retrovirus-related Pol polyprotein from transposon TNT 1-94; Includes: RecName: Full=Protease; EC=3.4.23.-; Includes: RecName: Full=Reverse transcriptase; EC=2.7.7.49; Includes: RecName: Full=Endonuclease;	SubName: Full=Gag-pol polyprotein {ECO:0000313|EMBL:AFP55546.1};	FOG: Transposon-encoded proteins with TYA, reverse transcriptase, integrase domains in various combinations	GO:0004519,endonuclease activity; GO:0015074,DNA integration; GO:0004190,aspartic-type endopeptidase activity; GO:0008270,zinc ion binding; GO:0003676,nucleic acid binding; GO:0003964,RNA-directed DNA polymerase activity	--
XLOC_003576	RchiOBHmChr1	18232549	18232758	.	--	--	--	--	--	--	--
XLOC_012265	RchiOBHmChr3	45112989	45113862	-	--	--	--	--	--	--	--
XLOC_017863	RchiOBHmChr5	84153620	84154529	+	K00108 choline dehydrogenase [EC:1.1.99.1] | (RefSeq) protein HOTHEAD-like (A)	PREDICTED: (R)-mandelonitrile lyase-like [Fragaria vesca subsp. vesca]	RecName: Full=Protein HOTHEAD; AltName: Full=Protein ADHESION OF CALYX EDGES; Flags: Precursor;	SubName: Full=Uncharacterized protein {ECO:0000313|EMBL:EMJ24070.1};	Glucose dehydrogenase/choline dehydrogenase/mandelonitrile lyase (GMC oxidoreductase family)	GO:0009553,embryo sac development; GO:0050660,flavin adenine dinucleotide binding; GO:0016614,oxidoreductase activity, acting on CH-OH group of donors; GO:0005576,extracellular region; GO:0046593,mandelonitrile lyase activity; GO:0007267,cell-cell signaling; GO:0010430,fatty acid omega-oxidation	GMC oxidoreductase
XLOC_019440	RchiOBHmChr5	70053304	70058498	-	K22804 structural maintenance of chromosomes protein 6 | (RefSeq) structural maintenance of chromosomes protein 6B-like (A)	hypothetical protein PRUPE_6G087800 [Prunus persica]	--	SubName: Full=Uncharacterized protein {ECO:0000313|EMBL:EMJ08780.1}; Flags: Fragment;	FOG: Reverse transcriptase	GO:0003676,nucleic acid binding	--
XLOC_002141	RchiOBHmChr1	13891536	13892482	-	--	retrotransposon polyprotein [Rosa rugosa]	--	SubName: Full=Retrotransposon polyprotein {ECO:0000313|EMBL:AFP55536.1};	--	GO:0015074,DNA integration; GO:0003676,nucleic acid binding	--
XLOC_028105	RchiOBHmChr7	43507926	43508214	.	K04733 interleukin-1 receptor-associated kinase 4 [EC:2.7.11.1] | (RefSeq) probable receptor-like protein kinase At1g11050 (A)	PREDICTED: LOW QUALITY PROTEIN: probable receptor-like protein kinase At1g11050 [Fragaria vesca subsp. vesca]	RecName: Full=Probable receptor-like protein kinase At1g11050; EC=2.7.11.1; Flags: Precursor;	SubName: Full=Uncharacterized protein {ECO:0000313|EMBL:ACJ85783.1}; Flags: Fragment;	Serine/threonine protein kinase	GO:0004674,protein serine/threonine kinase activity; GO:0016021,integral component of membrane; GO:0005524,ATP binding; GO:0005886,plasma membrane	--
XLOC_028200	RchiOBHmChr7	63155984	63156441	.	--	--	--	--	--	--	--
XLOC_007548	RchiOBHmChr2	38135231	38135695	-	--	--	--	--	--	--	--
XLOC_012344	RchiOBHmChr3	672605	672927	.	--	--	--	--	--	--	--
XLOC_003721	RchiOBHmChr1	44055893	44056198	.	--	--	--	--	--	--	Connexin
XLOC_020287	RchiOBHmChr5	73173320	73175079	.	--	hypothetical protein L484_025280 [Morus notabilis]	--	SubName: Full=Uncharacterized protein {ECO:0000313|EMBL:EXC10696.1};	--	--	--
XLOC_023261	RchiOBHmChr6	55942125	55942466	-	--	--	--	--	--	--	--
XLOC_009746	RchiOBHmChr2	80763252	80763954	.	--	--	--	--	--	--	--
XLOC_009697	RchiOBHmChr2	76756523	76756724	.	--	--	--	--	--	--	--
XLOC_027910	RchiOBHmChr7	14041926	14044531	.	--	--	--	--	--	--	--
XLOC_000124	RchiOBHmChr0c16	222586	223070	.	--	--	--	--	--	--	--
XLOC_028050	RchiOBHmChr7	35061799	35062065	.	--	--	--	--	--	--	--
XLOC_008212	RchiOBHmChr2	62753093	62754430	-	--	--	--	--	--	--	--
XLOC_008341	RchiOBHmChr2	66608284	66608871	-	K19466 ATP-dependent RNA helicase DDX59 [EC:3.6.4.13] | (RefSeq) DEAD-box ATP-dependent RNA helicase 41 isoform X1 (A)	DEAD-box ATP-dependent RNA helicase 41 isoform X2 [Prunus avium]	RecName: Full=DEAD-box ATP-dependent RNA helicase 41; EC=3.6.4.13;	SubName: Full=Uncharacterized protein {ECO:0000313|EMBL:KDP41892.1};	ATP-dependent RNA helicase	GO:0005737,cytoplasm; GO:0046872,metal ion binding; GO:0005730,nucleolus; GO:0004004,ATP-dependent RNA helicase activity; GO:0003723,RNA binding; GO:0010501,RNA secondary structure unwinding; GO:0005524,ATP binding	--
XLOC_019885	RchiOBHmChr5	9114468	9114836	.	--	--	--	--	--	--	--
XLOC_027862	RchiOBHmChr7	9810965	9811380	.	--	--	--	--	--	--	--
XLOC_020398	RchiOBHmChr5	89410450	89410737	.	--	--	--	--	--	--	--
XLOC_019864	RchiOBHmChr5	5094693	5095447	.	--	--	--	--	--	--	--
XLOC_000693	RchiOBHmChr1	23375885	23376441	+	--	--	--	--	--	--	--
XLOC_019606	RchiOBHmChr5	78119621	78120214	-	--	--	--	--	--	--	--
XLOC_015814	RchiOBHmChr4	26269051	26269406	.	--	--	--	--	--	--	--
XLOC_000838	RchiOBHmChr1	32002460	32003239	+	K02937 large subunit ribosomal protein L7e | (RefSeq) hypothetical protein (A)	PREDICTED: 60S ribosomal protein L7-3-like isoform X4 [Camelina sativa]	RecName: Full=60S ribosomal protein L7-3;	SubName: Full=Uncharacterized protein {ECO:0000313|EnsemblPlants:Bra000341.1-P};	60S ribosomal protein L7	GO:0003735,structural constituent of ribosome; GO:0002181,cytoplasmic translation; GO:0000463,maturation of LSU-rRNA from tricistronic rRNA transcript (SSU-rRNA, 5.8S rRNA, LSU-rRNA); GO:0003723,RNA binding; GO:0022625,cytosolic large ribosomal subunit	--
XLOC_000054	RchiOBHmChr0c02	477918	478159	.	--	--	--	--	--	--	--
XLOC_024072	RchiOBHmChr6	32817996	32818223	.	--	--	--	--	--	--	--
XLOC_028120	RchiOBHmChr7	45679634	45679980	.	--	--	--	--	--	--	--
XLOC_005482	RchiOBHmChr2	61523458	61524187	+	--	--	--	--	--	--	--
XLOC_017557	RchiOBHmChr5	69367811	69368260	+	--	--	--	--	--	--	--
XLOC_008353	RchiOBHmChr2	67248043	67249782	-	--	hypothetical protein PRUPE_6G204400 [Prunus persica]	--	SubName: Full=Uncharacterized protein {ECO:0000313|EMBL:EMJ08381.1}; Flags: Fragment;	--	GO:0003676,nucleic acid binding	--
XLOC_014780	RchiOBHmChr4	35549261	35553220	-	--	--	--	--	--	--	--
XLOC_028199	RchiOBHmChr7	62573271	62573641	.	--	--	--	--	--	--	--
XLOC_015656	RchiOBHmChr4	1708621	1708857	.	--	--	--	--	--	--	--
XLOC_022320	RchiOBHmChr6	12025460	12026160	-	--	--	--	--	--	--	--
XLOC_024177	RchiOBHmChr6	45934615	45934883	.	--	--	--	--	--	--	--
XLOC_019987	RchiOBHmChr5	25409575	25409854	.	K13457 disease resistance protein RPM1 | (RefSeq) disease resistance protein RPM1-like (A)	uncharacterized protein LOC109950865 [Prunus persica]	--	SubName: Full=Uncharacterized protein {ECO:0000313|EMBL:KFK24493.1};	FOG: Transposon-encoded proteins with TYA, reverse transcriptase, integrase domains in various combinations	GO:0015074,DNA integration; GO:0003676,nucleic acid binding	--
XLOC_008765	RchiOBHmChr2	79945908	79947104	-	--	--	--	--	--	--	--
XLOC_009789	RchiOBHmChr2	85483527	85484551	.	--	uncharacterized protein LOC110760881 [Prunus avium]	--	SubName: Full=Uncharacterized protein {ECO:0000313|EMBL:ONI19270.1};	--	GO:0046872,metal ion binding; GO:0003723,RNA binding	--
XLOC_007497	RchiOBHmChr2	36523567	36530467	-	--	retrotransposon polyprotein [Rosa rugosa]	--	SubName: Full=Retrotransposon polyprotein {ECO:0000313|EMBL:AFP55536.1};	FOG: Transposon-encoded proteins with TYA, reverse transcriptase, integrase domains in various combinations	GO:0015074,DNA integration; GO:0003676,nucleic acid binding	--
XLOC_024891	RchiOBHmChr7	12961991	12974912	+	--	PREDICTED: uncharacterized protein LOC101315047 [Fragaria vesca subsp. vesca]	--	SubName: Full=Uncharacterized protein {ECO:0000313|EMBL:EMJ10983.1};	--	GO:0005739,mitochondrion	--
XLOC_015986	RchiOBHmChr4	52829542	52830464	.	--	--	--	--	--	--	--
XLOC_017048	RchiOBHmChr5	38430808	38431674	+	K14802 phospholipid-transporting ATPase [EC:3.6.3.1] | (RefSeq) phospholipid-transporting ATPase 1-like (A)	retrotransposon protein, putative, Ty1-copia subclass [Oryza sativa Japonica Group]	RecName: Full=Retrovirus-related Pol polyprotein from transposon RE2; AltName: Full=Retro element 2 {ECO:0000303|PubMed:10689195}; Short=AtRE2 {ECO:0000303|PubMed:10689195}; Includes: RecName: Full=Protease RE2; EC=3.4.23.-; Includes: RecName: Full=Reverse transcriptase RE2; EC=2.7.7.49; Includes: RecName: Full=Endonuclease RE2;	SubName: Full=Retrotransposon protein, putative, Ty1-copia subclass {ECO:0000313|EMBL:ABF96902.1};	FOG: Transposon-encoded proteins with TYA, reverse transcriptase, integrase domains in various combinations	GO:0006310,DNA recombination; GO:0004519,endonuclease activity; GO:0015074,DNA integration; GO:0004190,aspartic-type endopeptidase activity; GO:0003676,nucleic acid binding; GO:0003964,RNA-directed DNA polymerase activity; GO:0046872,metal ion binding	--
XLOC_022829	RchiOBHmChr6	39447484	39448636	-	--	--	--	--	--	--	--
XLOC_002432	RchiOBHmChr1	31793530	31795504	-	K23154 2-hydroxyflavanone C-glucosyltransferase [EC:2.4.1.360] | (RefSeq) UDP-glycosyltransferase 13 (A)	hypothetical protein VITISV_037642 [Vitis vinifera]	RecName: Full=Retrovirus-related Pol polyprotein from transposon TNT 1-94; Includes: RecName: Full=Protease; EC=3.4.23.-; Includes: RecName: Full=Reverse transcriptase; EC=2.7.7.49; Includes: RecName: Full=Endonuclease;	SubName: Full=Uncharacterized protein {ECO:0000313|EMBL:CAN61426.1};	FOG: Transposon-encoded proteins with TYA, reverse transcriptase, integrase domains in various combinations	GO:0004519,endonuclease activity; GO:0015074,DNA integration; GO:0004190,aspartic-type endopeptidase activity; GO:0008270,zinc ion binding; GO:0003676,nucleic acid binding; GO:0003964,RNA-directed DNA polymerase activity	--
XLOC_027469	RchiOBHmChr7	51397125	51398521	-	--	PREDICTED: uncharacterized protein LOC105351789 [Fragaria vesca subsp. vesca]	--	SubName: Full=Uncharacterized protein {ECO:0000313|EMBL:EMJ20829.1}; Flags: Fragment;	--	--	--
XLOC_023973	RchiOBHmChr6	19971236	19971474	.	--	retrotransposon protein [Rosa rugosa]	--	SubName: Full=Retrotransposon protein {ECO:0000313|EMBL:AFP55573.1};	FOG: Transposon-encoded proteins with TYA, reverse transcriptase, integrase domains in various combinations	GO:0015074,DNA integration; GO:0003676,nucleic acid binding	--
XLOC_020134	RchiOBHmChr5	49334115	49334434	.	--	--	--	--	--	--	--
XLOC_008578	RchiOBHmChr2	74073360	74073787	-	--	PREDICTED: uncharacterized protein LOC105351298 [Fragaria vesca subsp. vesca]	--	--	--	--	--
XLOC_015764	RchiOBHmChr4	20507231	20507468	.	--	--	--	--	--	--	--
XLOC_010454	RchiOBHmChr3	16594835	16596558	+	K01657 anthranilate synthase component I [EC:4.1.3.27] | (RefSeq) anthranilate synthase alpha subunit 1, chloroplastic-like (A)	PREDICTED: uncharacterized protein LOC101297757 [Fragaria vesca subsp. vesca]	--	SubName: Full=Uncharacterized protein {ECO:0000313|EMBL:KDP29165.1};	--	--	--
XLOC_015973	RchiOBHmChr4	50497363	50497661	.	K13457 disease resistance protein RPM1 | (RefSeq) disease resistance protein RPM1-like (A)	uncharacterized protein LOC110762179 [Prunus avium]	--	SubName: Full=Uncharacterized protein {ECO:0000313|EMBL:KFK24493.1};	FOG: Transposon-encoded proteins with TYA, reverse transcriptase, integrase domains in various combinations	GO:0015074,DNA integration; GO:0003676,nucleic acid binding	--
XLOC_012624	RchiOBHmChr3	41093114	41093435	.	--	--	--	--	--	--	--
XLOC_015785	RchiOBHmChr4	22936241	22936544	.	K05387 glutamate receptor, ionotropic, plant | (RefSeq) glutamate receptor 2.8 (A)	PREDICTED: uncharacterized protein LOC105351298 [Fragaria vesca subsp. vesca]	--	SubName: Full=Uncharacterized protein {ECO:0000313|EMBL:GAV92756.1}; Flags: Fragment;	FOG: Transposon-encoded proteins with TYA, reverse transcriptase, integrase domains in various combinations	--	--
XLOC_009534	RchiOBHmChr2	60176749	60177140	.	K04733 interleukin-1 receptor-associated kinase 4 [EC:2.7.11.1] | (RefSeq) probable LRR receptor-like serine/threonine-protein kinase At1g05700 (A)	hypothetical protein PRUPE_3G055100 [Prunus persica]	RecName: Full=Probable LRR receptor-like serine/threonine-protein kinase At5g59680; EC=2.7.11.1; Flags: Precursor;	SubName: Full=Uncharacterized protein {ECO:0000313|EMBL:EMJ17390.1};	--	GO:0004674,protein serine/threonine kinase activity; GO:0016021,integral component of membrane; GO:0005524,ATP binding	--
XLOC_023986	RchiOBHmChr6	21187559	21187767	.	--	--	--	--	--	--	Sporulation inhibitor of replication protein SirA
XLOC_024094	RchiOBHmChr6	35407271	35407511	.	--	--	--	--	--	--	--
XLOC_020161	RchiOBHmChr5	52673406	52673662	.	--	hypothetical protein EUGRSUZ_H04217 [Eucalyptus grandis]	RecName: Full=Probable inactive ATP-dependent zinc metalloprotease FTSHI 5, chloroplastic; Short=AtFTSHI5 {ECO:0000303|PubMed:22121866}; AltName: Full=Protein EMBRYO DEFECTIVE 2458 {ECO:0000303|PubMed:21286311}; AltName: Full=Protein FTSH INACTIVE PROTEASE 5 {ECO:0000303|PubMed:22121866}; Flags: Precursor;	SubName: Full=Uncharacterized protein {ECO:0000313|EMBL:KCW61486.1};	AAA+-type ATPase containing the peptidase M41 domain	GO:0004176,ATP-dependent peptidase activity; GO:0009941,chloroplast envelope; GO:0004222,metalloendopeptidase activity; GO:0016021,integral component of membrane; GO:0005739,mitochondrion; GO:0005524,ATP binding; GO:0009506,plasmodesma; GO:0031969,chloroplast membrane; GO:0006508,proteolysis; GO:0008237,metallopeptidase activity; GO:0009507,chloroplast	--
XLOC_017174	RchiOBHmChr5	45576101	45576702	+	K05956 geranylgeranyl transferase type-2 subunit beta [EC:2.5.1.60] | (RefSeq) geranylgeranyl transferase type-2 subunit beta-like (A)	PREDICTED: geranylgeranyl transferase type-2 subunit beta-like [Fragaria vesca subsp. vesca]	RecName: Full=Geranylgeranyl transferase type-2 subunit beta 1 {ECO:0000305}; EC=2.5.1.60 {ECO:0000269|PubMed:20180921}; AltName: Full=Geranylgeranyl transferase type II subunit beta 1 {ECO:0000305}; AltName: Full=Rab geranylgeranyl transferase beta subunit 1 {ECO:0000303|PubMed:20180921}; Short=AtRGTB1 {ECO:0000303|PubMed:20180921}; Short=Rab-GGT beta 1 {ECO:0000305};	SubName: Full=geranylgeranyl transferase type-2 subunit beta 1-like isoform X2 {ECO:0000313|RefSeq:XP_018816126.1, ECO:0000313|RefSeq:XP_018821959.1};	Protein geranylgeranyltransferase type II, beta subunit	GO:0018344,protein geranylgeranylation; GO:0009555,pollen development; GO:0005829,cytosol; GO:0048364,root development; GO:0004663,Rab geranylgeranyltransferase activity; GO:0046872,metal ion binding; GO:0005968,Rab-protein geranylgeranyltransferase complex	--
XLOC_009633	RchiOBHmChr2	70243255	70243507	.	--	--	--	--	--	--	--
XLOC_015758	RchiOBHmChr4	19248285	19248531	.	--	zinc finger BED domain-containing protein RICESLEEPER 2-like [Olea europaea var. sylvestris]	--	SubName: Full=Uncharacterized protein {ECO:0000313|EMBL:EMJ22525.1}; Flags: Fragment;	Tam3-transposase (Ac family)	GO:0046983,protein dimerization activity; GO:0003677,DNA binding	--
XLOC_012523	RchiOBHmChr3	23468665	23469152	.	--	PREDICTED: uncharacterized protein LOC104416352 [Eucalyptus grandis]	--	--	--	--	--
XLOC_002677	RchiOBHmChr1	45484626	45485290	-	K23288 syndetin | (RefSeq) uncharacterized LOC105761952 (A)	PREDICTED: uncharacterized protein LOC101303284 [Fragaria vesca subsp. vesca]	RecName: Full=Retrovirus-related Pol polyprotein from transposon RE2; AltName: Full=Retro element 2 {ECO:0000303|PubMed:10689195}; Short=AtRE2 {ECO:0000303|PubMed:10689195}; Includes: RecName: Full=Protease RE2; EC=3.4.23.-; Includes: RecName: Full=Reverse transcriptase RE2; EC=2.7.7.49; Includes: RecName: Full=Endonuclease RE2;	SubName: Full=Retrovirus-related Pol polyprotein from transposon TNT 1-94 {ECO:0000313|EMBL:PKA59461.1}; EC=3.1.13.- {ECO:0000313|EMBL:PKA59461.1};	FOG: Transposon-encoded proteins with TYA, reverse transcriptase, integrase domains in various combinations	GO:0006310,DNA recombination; GO:0004519,endonuclease activity; GO:0015074,DNA integration; GO:0004190,aspartic-type endopeptidase activity; GO:0003676,nucleic acid binding; GO:0003964,RNA-directed DNA polymerase activity; GO:0046872,metal ion binding	--
XLOC_021843	RchiOBHmChr6	64414391	64417771	+	--	--	--	--	--	--	--
XLOC_009561	RchiOBHmChr2	62867454	62868132	.	--	--	--	--	--	--	--
XLOC_023607	RchiOBHmChr6	64172307	64173864	-	--	--	--	--	--	--	--
XLOC_003483	RchiOBHmChr1	2880175	2880420	.	--	--	--	--	--	--	--
XLOC_015731	RchiOBHmChr4	14477088	14477358	.	--	PREDICTED: uncharacterized protein LOC104416128 [Eucalyptus grandis]	--	SubName: Full=Reverse transcriptase {ECO:0000313|EMBL:OMO88292.1};	--	GO:0003964,RNA-directed DNA polymerase activity; GO:0003676,nucleic acid binding	--
XLOC_007678	RchiOBHmChr2	41884696	41885067	-	K00327 NADPH-ferrihemoprotein reductase [EC:1.6.2.4] | (RefSeq) NADPH--cytochrome P450 reductase 2-like (A)	retrotransposon protein [Rosa rugosa]	RecName: Full=Retrovirus-related Pol polyprotein from transposon RE1; AltName: Full=Retro element 1 {ECO:0000303|PubMed:10689195}; Short=AtRE1 {ECO:0000303|PubMed:10689195}; Includes: RecName: Full=Protease RE1; EC=3.4.23.-; Includes: RecName: Full=Reverse transcriptase RE1; EC=2.7.7.49; Includes: RecName: Full=Endonuclease RE1;	SubName: Full=Retrotransposon protein {ECO:0000313|EMBL:AFP55573.1};	FOG: Transposon-encoded proteins with TYA, reverse transcriptase, integrase domains in various combinations	GO:0006310,DNA recombination; GO:0004519,endonuclease activity; GO:0015074,DNA integration; GO:0004190,aspartic-type endopeptidase activity; GO:0003676,nucleic acid binding; GO:0003964,RNA-directed DNA polymerase activity; GO:0046872,metal ion binding	--
XLOC_025722	RchiOBHmChr7	51542265	51543024	+	--	--	--	--	--	--	--
XLOC_007639	RchiOBHmChr2	40713686	40715360	-	--	hypothetical protein PRUPE_1G199800 [Prunus persica]	--	SubName: Full=Uncharacterized protein {ECO:0000313|EMBL:ONI29473.1};	--	GO:0003677,DNA binding	--
XLOC_009167	RchiOBHmChr2	16243121	16244011	.	K06228 fused [EC:2.7.11.1] | (RefSeq) hypothetical protein (A)	Retrovirus-related Pol polyprotein from transposon TNT 1-94 [Cajanus cajan]	--	SubName: Full=Retrovirus-related Pol polyprotein from transposon TNT 1-94 {ECO:0000313|EMBL:KYP47392.1};	FOG: Transposon-encoded proteins with TYA, reverse transcriptase, integrase domains in various combinations	GO:0015074,DNA integration; GO:0003676,nucleic acid binding	--
XLOC_020703	RchiOBHmChr6	15348400	15348817	+	--	--	--	--	--	--	--
XLOC_008789	RchiOBHmChr2	80518604	80519143	-	K00318 proline dehydrogenase [EC:1.5.-.-] | (RefSeq) proline dehydrogenase 2, mitochondrial (A)	PREDICTED: proline dehydrogenase 2, mitochondrial [Fragaria vesca subsp. vesca]	RecName: Full=Proline dehydrogenase 2, mitochondrial; EC=1.5.5.2; AltName: Full=Osmotic stress-induced proline dehydrogenase; AltName: Full=Proline oxidase; Flags: Precursor;	RecName: Full=Proline dehydrogenase {ECO:0000256|RuleBase:RU364054}; EC=1.5.5.2 {ECO:0000256|RuleBase:RU364054};	Proline oxidase	GO:0006562,proline catabolic process; GO:0004657,proline dehydrogenase activity; GO:0005739,mitochondrion; GO:0006970,response to osmotic stress; GO:0009414,response to water deprivation; GO:0010133,proline catabolic process to glutamate; GO:0071949,FAD binding	--
XLOC_009784	RchiOBHmChr2	84179075	84180092	.	K04460 serine/threonine-protein phosphatase 5 [EC:3.1.3.16] | (RefSeq) zinc finger BED domain-containing protein RICESLEEPER 2-like isoform X1 (A)	PREDICTED: zinc finger BED domain-containing protein RICESLEEPER 2-like [Fragaria vesca subsp. vesca]	--	SubName: Full=Uncharacterized protein {ECO:0000313|EMBL:EMJ04055.1};	Tam3-transposase (Ac family)	GO:0046983,protein dimerization activity; GO:0003677,DNA binding	--
XLOC_007521	RchiOBHmChr2	37322504	37324780	-	--	PREDICTED: uncharacterized protein LOC101299961 [Fragaria vesca subsp. vesca]	--	SubName: Full=cyclic phosphodiesterase-like {ECO:0000313|RefSeq:XP_008439703.1};	--	GO:0004112,cyclic-nucleotide phosphodiesterase activity	TMEM240 family
XLOC_016002	RchiOBHmChr4	56484675	56485346	.	K02469 DNA gyrase subunit A [EC:5.99.1.3] | (RefSeq) DNA gyrase subunit A, chloroplastic/mitochondrial-like (A)	PREDICTED: transposon Tf2-1 polyprotein [Malus domestica]	--	SubName: Full=Uncharacterized protein {ECO:0000313|EMBL:PKI77737.1};	FOG: Transposon-encoded proteins with TYA, reverse transcriptase, integrase domains in various combinations	--	--
XLOC_000071	RchiOBHmChr0c06	244923	250328	+	--	--	--	--	--	--	--
XLOC_025614	RchiOBHmChr7	45583413	45584521	+	K12192 charged multivesicular body protein 2B | (RefSeq) vacuolar protein sorting-associated protein 2 homolog 2-like (A)	vacuolar protein sorting-associated protein 2 homolog 2-like [Olea europaea var. sylvestris]	RecName: Full=Vacuolar protein sorting-associated protein 2 homolog 3; Short=AtVPS2-3; AltName: Full=Charged multivesicular body protein 2 homolog 3; AltName: Full=ESCRT-III complex subunit VPS2 homolog 3;	SubName: Full=Vacuolar protein sorting-associated protein 2 homolog 3 {ECO:0000313|EMBL:ONM05898.1};	Vacuolar assembly/sorting protein DID4	GO:0015031,protein transport; GO:0000815,ESCRT III complex; GO:0007034,vacuolar transport	--
XLOC_003748	RchiOBHmChr1	49442207	49442474	.	--	--	--	--	--	--	--
XLOC_002498	RchiOBHmChr1	36079027	36080106	-	--	--	--	--	--	--	--
XLOC_011067	RchiOBHmChr3	101087	101504	-	--	--	--	--	--	--	--
XLOC_001691	RchiOBHmChr1	63825354	63826360	+	--	--	--	--	--	--	--
XLOC_012386	RchiOBHmChr3	5568842	5569137	.	--	--	--	--	--	--	--
XLOC_024925	RchiOBHmChr7	13791824	13794997	+	--	--	--	--	--	--	--
XLOC_005303	RchiOBHmChr2	54392722	54394136	+	--	retrotransposon polyprotein [Rosa rugosa]	RecName: Full=Retrovirus-related Pol polyprotein from transposon TNT 1-94; Includes: RecName: Full=Protease; EC=3.4.23.-; Includes: RecName: Full=Reverse transcriptase; EC=2.7.7.49; Includes: RecName: Full=Endonuclease;	SubName: Full=Retrotransposon polyprotein {ECO:0000313|EMBL:AFP55536.1};	FOG: Transposon-encoded proteins with TYA, reverse transcriptase, integrase domains in various combinations	GO:0004519,endonuclease activity; GO:0015074,DNA integration; GO:0004190,aspartic-type endopeptidase activity; GO:0008270,zinc ion binding; GO:0003676,nucleic acid binding; GO:0003964,RNA-directed DNA polymerase activity	--
XLOC_015819	RchiOBHmChr4	26765243	26765487	.	--	--	--	--	--	--	--
XLOC_000059	RchiOBHmChr0c03	473668	473935	+	--	--	--	--	--	--	--
XLOC_005262	RchiOBHmChr2	52785611	52793323	+	K22804 structural maintenance of chromosomes protein 6 | (RefSeq) structural maintenance of chromosomes protein 6B-like (A)	uncharacterized protein LOC110691367 [Chenopodium quinoa]	RecName: Full=Putative ribonuclease H protein At1g65750; EC=3.1.26.4;	SubName: Full=Uncharacterized protein {ECO:0000313|EMBL:EMJ04651.1};	FOG: Reverse transcriptase	GO:0046872,metal ion binding; GO:0004523,RNA-DNA hybrid ribonuclease activity; GO:0003676,nucleic acid binding	--
XLOC_012373	RchiOBHmChr3	4413671	4414006	.	--	--	--	--	--	--	--
XLOC_024852	RchiOBHmChr7	11867142	11867650	+	K04733 interleukin-1 receptor-associated kinase 4 [EC:2.7.11.1] | (RefSeq) cysteine-rich receptor-like protein kinase 1 (A)	PREDICTED: cysteine-rich receptor-like protein kinase 1 [Fragaria vesca subsp. vesca]	RecName: Full=Cysteine-rich receptor-like protein kinase 1 {ECO:0000305}; Short=Cysteine-rich RLK1 {ECO:0000303|PubMed:11402176}; EC=2.7.11.1; AltName: Full=Receptor-like kinase in flowers 2 {ECO:0000303|PubMed:9687063}; Flags: Precursor;	SubName: Full=Uncharacterized protein {ECO:0000313|EMBL:EMJ12215.1};	--	GO:0004674,protein serine/threonine kinase activity; GO:0006468,protein phosphorylation; GO:0016021,integral component of membrane; GO:0005524,ATP binding; GO:0005886,plasma membrane	--
XLOC_021190	RchiOBHmChr6	44590653	44592358	+	--	--	--	--	--	--	--
XLOC_012690	RchiOBHmChr3	49484697	49485017	.	K01147 exoribonuclease II [EC:3.1.13.1] | (RefSeq) uncharacterized protein LOC106774033 (A)	hypothetical protein L195_g024508 [Trifolium pratense]	--	SubName: Full=Uncharacterized protein {ECO:0000313|EMBL:CAN73765.1};	FOG: Transposon-encoded proteins with TYA, reverse transcriptase, integrase domains in various combinations	GO:0015074,DNA integration; GO:0003676,nucleic acid binding	--
XLOC_015723	RchiOBHmChr4	12178860	12179434	.	--	--	--	--	--	--	--
XLOC_012558	RchiOBHmChr3	28557108	28557319	.	--	--	--	--	--	--	His-Me finger endonuclease beta4-alpha2 domain
XLOC_024020	RchiOBHmChr6	25765134	25765503	.	--	--	--	--	--	--	--
XLOC_020044	RchiOBHmChr5	36213781	36214243	.	--	--	--	--	--	--	--
XLOC_007776	RchiOBHmChr2	45733376	45734258	-	--	PREDICTED: uncharacterized protein LOC101292541 [Fragaria vesca subsp. vesca]	--	SubName: Full=Uncharacterized protein {ECO:0000313|EMBL:EMJ05829.1};	--	GO:0008270,zinc ion binding	--
XLOC_026410	RchiOBHmChr7	6773845	6775305	-	--	--	--	--	--	--	--
XLOC_010255	RchiOBHmChr3	10915958	10917902	+	K18998 RNA polymerase II C-terminal domain phosphatase-like 1/2 [EC:3.1.3.16] | (RefSeq) RNA polymerase II C-terminal domain phosphatase-like 2 (A)	RNA polymerase II C-terminal domain phosphatase-like 2 [Manihot esculenta]	RecName: Full=RNA polymerase II C-terminal domain phosphatase-like 2; Short=FCP-like 2; EC=3.1.3.16; AltName: Full=Carboxyl-terminal phosphatase-like 2; Short=AtCPL2; Short=CTD phosphatase-like 2;	SubName: Full=Uncharacterized protein {ECO:0000313|EMBL:OAY41469.1};	TFIIF-interacting CTD phosphatases, including NLI-interacting factor	GO:0005737,cytoplasm; GO:0006351,transcription, DNA-templated; GO:0070940,dephosphorylation of RNA polymerase II C-terminal domain; GO:0009734,auxin-activated signaling pathway; GO:0005634,nucleus; GO:0008420,RNA polymerase II CTD heptapeptide repeat phosphatase activity; GO:0004647,phosphoserine phosphatase activity; GO:0003723,RNA binding; GO:0016591,RNA polymerase II, holoenzyme; GO:0046872,me…	--
XLOC_012531	RchiOBHmChr3	24596660	24597241	.	--	--	--	--	--	--	--
XLOC_027840	RchiOBHmChr7	7046259	7047405	.	--	--	--	--	--	--	--
XLOC_027289	RchiOBHmChr7	40331300	40338782	-	K15255 ATP-dependent DNA helicase PIF1 [EC:3.6.4.12] | (RefSeq) PIF1-like helicase (A)	uncharacterized protein LOC111440356 [Cucurbita moschata]	RecName: Full=Uncharacterized mitochondrial protein AtMg00860; AltName: Full=ORF158;	SubName: Full=Pol protein {ECO:0000313|EMBL:AAO45752.1};	FOG: Transposon-encoded proteins with TYA, reverse transcriptase, integrase domains in various combinations	GO:0005739,mitochondrion	--
XLOC_009621	RchiOBHmChr2	68831157	68831412	.	K00033 6-phosphogluconate dehydrogenase [EC:1.1.1.44 1.1.1.343] | (RefSeq) 6-phosphogluconate dehydrogenase, decarboxylating 1, chloroplastic (A)	hypothetical protein CISIN_1g010652mg [Citrus sinensis]	RecName: Full=6-phosphogluconate dehydrogenase, decarboxylating 2, chloroplastic; EC=1.1.1.44;	RecName: Full=6-phosphogluconate dehydrogenase, decarboxylating {ECO:0000256|RuleBase:RU000485}; EC=1.1.1.44 {ECO:0000256|RuleBase:RU000485};	6-phosphogluconate dehydrogenase	GO:0009744,response to sucrose; GO:0009536,plastid; GO:0008114,phosphogluconate 2-dehydrogenase activity; GO:0009750,response to fructose; GO:0019521,D-gluconate metabolic process; GO:0009570,chloroplast stroma; GO:0005829,cytosol; GO:0005739,mitochondrion; GO:0009749,response to glucose; GO:0004616,phosphogluconate dehydrogenase (decarboxylating) activity; GO:0046686,response to cadmium ion; GO:…	--
XLOC_021420	RchiOBHmChr6	53549964	53550952	+	--	--	--	--	--	--	--
XLOC_028077	RchiOBHmChr7	39562059	39562529	.	K22686 pro-apoptotic serine protease NMA111 [EC:3.4.21.-] | (RefSeq) protease Do-like 7 (A)	PREDICTED: protease Do-like 7 isoform X2 [Fragaria vesca subsp. vesca]	RecName: Full=Protease Do-like 7; EC=3.4.21.-;	SubName: Full=protease Do-like 7 {ECO:0000313|RefSeq:XP_018816763.1};	Predicted signaling-associated protein (contains a PDZ domain)	GO:0010205,photoinhibition; GO:0004252,serine-type endopeptidase activity; GO:0008233,peptidase activity; GO:0005829,cytosol; GO:0009507,chloroplast	--
XLOC_003290	RchiOBHmChr1	64833016	64833729	-	K00008 L-iditol 2-dehydrogenase [EC:1.1.1.14] | (RefSeq) sorbitol dehydrogenase-like (A)	unknown [Medicago truncatula]	RecName: Full=Sorbitol dehydrogenase; EC=1.1.1.14; AltName: Full=L-iditol 2-dehydrogenase;	SubName: Full=Uncharacterized protein {ECO:0000313|EMBL:AFK35907.1};	Sorbitol dehydrogenase	GO:0005737,cytoplasm; GO:0003939,L-iditol 2-dehydrogenase activity; GO:0005829,cytosol; GO:0031966,mitochondrial membrane; GO:0008270,zinc ion binding; GO:0005886,plasma membrane; GO:0009506,plasmodesma	--
XLOC_003797	RchiOBHmChr1	56261543	56262288	.	K15111 solute carrier family 25 (mitochondrial S-adenosylmethionine transporter), member 26 | (RefSeq) S-adenosylmethionine mitochondrial carrier protein (A)	PREDICTED: LOW QUALITY PROTEIN: S-adenosylmethionine mitochondrial carrier protein-like [Malus domestica]	--	SubName: Full=Mitochondrial substrate/solute carrier {ECO:0000313|EMBL:OMO81192.1};	Mitochondrial carrier protein PET8	GO:0016021,integral component of membrane	--
XLOC_003646	RchiOBHmChr1	30256276	30256478	.	--	--	--	--	--	--	--
XLOC_020178	RchiOBHmChr5	55516995	55517389	.	--	--	--	--	--	--	--
XLOC_003500	RchiOBHmChr1	5966963	5967289	.	--	--	--	--	--	--	--
XLOC_020139	RchiOBHmChr5	49801706	49801928	.	--	--	--	--	--	--	--
XLOC_015769	RchiOBHmChr4	21146169	21146536	.	--	--	--	--	--	--	--
XLOC_012629	RchiOBHmChr3	41477178	41477405	.	--	--	--	--	--	--	--
XLOC_012585	RchiOBHmChr3	35347221	35347528	.	--	--	--	--	--	--	--
XLOC_001315	RchiOBHmChr1	54289981	54291529	+	K15803 (-)-germacrene D synthase [EC:4.2.3.75] | (RefSeq) (-)-alpha-pinene synthase-like (A)	retrotransposon polyprotein [Rosa rugosa]	--	SubName: Full=Retrotransposon polyprotein {ECO:0000313|EMBL:AFP55536.1};	FOG: Transposon-encoded proteins with TYA, reverse transcriptase, integrase domains in various combinations	GO:0015074,DNA integration; GO:0003676,nucleic acid binding	--
XLOC_009539	RchiOBHmChr2	60363811	60364041	.	--	--	--	--	--	--	--
XLOC_000892	RchiOBHmChr1	36046698	36050371	+	--	--	--	--	--	--	--
XLOC_024099	RchiOBHmChr6	35973655	35974090	.	--	--	--	--	--	--	--
XLOC_024070	RchiOBHmChr6	32467785	32468111	.	--	--	--	--	--	--	--
XLOC_020214	RchiOBHmChr5	60352307	60352783	.	--	--	--	--	--	--	--
XLOC_008654	RchiOBHmChr2	76442763	76449184	-	K23292 endoplasmic reticulum junction formation protein lunapark | (RefSeq) uncharacterized protein At2g24330 (A)	PREDICTED: uncharacterized protein At2g24330 [Fragaria vesca subsp. vesca]	--	--	--	--	--
XLOC_009659	RchiOBHmChr2	73510591	73510963	.	K12396 AP-3 complex subunit delta | (RefSeq) LOW QUALITY PROTEIN: uncharacterized protein LOC111400700 (A)	CCHC-type integrase [Theobroma cacao]	--	SubName: Full=CCHC-type integrase {ECO:0000313|EMBL:EOY03075.1};	FOG: Transposon-encoded proteins with TYA, reverse transcriptase, integrase domains in various combinations	GO:0003676,nucleic acid binding	--
XLOC_015964	RchiOBHmChr4	49987009	49987328	.	--	--	--	--	--	--	--
XLOC_012016	RchiOBHmChr3	30993956	30996528	-	K01555 fumarylacetoacetase [EC:3.7.1.2] | (RefSeq) fumarylacetoacetase (A)	fumarylacetoacetase [Prunus avium]	RecName: Full=Fumarylacetoacetase {ECO:0000305}; EC=3.7.1.2 {ECO:0000269|PubMed:22980205}; AltName: Full=Fumarylacetoacetate hydrolase {ECO:0000303|PubMed:22980205}; Short=AtFAH {ECO:0000303|PubMed:22980205}; AltName: Full=Protein SHORT-DAY SENSITIVE CELL DEATH 1 {ECO:0000303|PubMed:23743712};	SubName: Full=Uncharacterized protein {ECO:0000313|EMBL:ONI09818.1};	Fumarylacetoacetase	GO:0006572,tyrosine catabolic process; GO:0006559,L-phenylalanine catabolic process; GO:0005829,cytosol; GO:0004334,fumarylacetoacetase activity; GO:0008219,cell death; GO:0046872,metal ion binding; GO:1902000,homogentisate catabolic process	--
XLOC_025794	RchiOBHmChr7	55862468	55862898	+	--	--	--	--	--	--	--
XLOC_015985	RchiOBHmChr4	52302153	52302453	.	--	--	--	--	--	--	--
XLOC_015773	RchiOBHmChr4	21509582	21510228	.	--	--	--	--	--	--	--
XLOC_012444	RchiOBHmChr3	11573609	11574258	.	--	PREDICTED: uncharacterized protein LOC101299015 [Fragaria vesca subsp. vesca]	--	SubName: Full=Uncharacterized protein {ECO:0000313|EMBL:KVH94863.1};	--	--	--
XLOC_023964	RchiOBHmChr6	18877411	18877649	.	--	--	--	--	--	--	--
XLOC_011464	RchiOBHmChr3	10419571	10423834	-	--	Em-like protein GEA1 [Cajanus cajan]	RecName: Full=Protein SLE3 {ECO:0000303|Ref.1}; AltName: Full=Soybean group-1 late embryogenesis abundant protein 3 {ECO:0000303|Ref.1}; AltName: Full=Soybean group-1 lea protein 3 {ECO:0000303|Ref.1}; Short=Sle3 {ECO:0000303|Ref.1};	SubName: Full=Em-like protein GEA1 {ECO:0000313|EMBL:KYP46684.1};	--	GO:0048316,seed development; GO:0005829,cytosol; GO:0009737,response to abscisic acid	--
XLOC_014208	RchiOBHmChr4	833001	833776	-	--	--	--	--	--	--	--
XLOC_005189	RchiOBHmChr2	49269646	49270528	+	K14292 trimethylguanosine synthase [EC:2.1.1.-] | (RefSeq) trimethylguanosine synthase-like isoform X1 (A)	trimethylguanosine synthase-like isoform X1 [Prunus avium]	--	SubName: Full=Uncharacterized protein {ECO:0000313|EMBL:EMJ17054.1};	Methylase	GO:0008168,methyltransferase activity; GO:0009452,7-methylguanosine RNA capping; GO:0001510,RNA methylation	--
XLOC_023985	RchiOBHmChr6	21186522	21187297	.	--	--	--	--	--	--	--
XLOC_015786	RchiOBHmChr4	23074487	23074811	.	--	--	--	--	--	--	--
XLOC_012030	RchiOBHmChr3	31647316	31647721	-	K15255 ATP-dependent DNA helicase PIF1 [EC:3.6.4.12] | (RefSeq) uncharacterized protein LOC109944407 (A)	PREDICTED: uncharacterized protein LOC105351853 [Fragaria vesca subsp. vesca]	--	RecName: Full=ATP-dependent DNA helicase {ECO:0000256|RuleBase:RU363044}; EC=3.6.4.12 {ECO:0000256|RuleBase:RU363044};	DNA helicase PIF1/RRM3	GO:0003678,DNA helicase activity; GO:0006310,DNA recombination; GO:0000723,telomere maintenance; GO:0005524,ATP binding; GO:0006281,DNA repair	--
XLOC_010421	RchiOBHmChr3	15848538	15848978	+	K07478 putative ATPase | (RefSeq) protein NYNRIN-like (A)	PREDICTED: uncharacterized protein LOC101308605 [Fragaria vesca subsp. vesca]	--	SubName: Full=Uncharacterized protein {ECO:0000313|EnsemblPlants:GSMUA_AchrUn_randomP11040_001};	FOG: Transposon-encoded proteins with TYA, reverse transcriptase, integrase domains in various combinations	GO:0015074,DNA integration; GO:0004523,RNA-DNA hybrid ribonuclease activity; GO:0003676,nucleic acid binding	--
XLOC_012651	RchiOBHmChr3	43439436	43440001	.	--	--	--	--	--	--	--
XLOC_020128	RchiOBHmChr5	48760042	48760367	.	--	--	--	--	--	--	--
XLOC_003001	RchiOBHmChr1	57055059	57055828	-	--	PREDICTED: uncharacterized protein LOC101293041 [Fragaria vesca subsp. vesca]	--	SubName: Full=Uncharacterized protein {ECO:0000313|EMBL:ONI24131.1};	--	--	--
XLOC_023958	RchiOBHmChr6	18132742	18133053	.	--	--	--	--	--	--	--
XLOC_015931	RchiOBHmChr4	43896656	43897232	.	--	--	--	--	--	--	--
XLOC_009528	RchiOBHmChr2	59626339	59626818	.	--	--	--	--	--	--	--
XLOC_003804	RchiOBHmChr1	57213851	57214338	.	K01054 acylglycerol lipase [EC:3.1.1.23] | (RefSeq) caffeoylshikimate esterase-like (A)	PREDICTED: caffeoylshikimate esterase-like [Fragaria vesca subsp. vesca]	RecName: Full=Caffeoylshikimate esterase; EC=3.1.1.-; AltName: Full=Lysophospholipase 2; Short=LysoPL2;	SubName: Full=Uncharacterized protein {ECO:0000313|EMBL:EMJ19902.1};	Lysophospholipase	GO:0016787,hydrolase activity; GO:0090430,caffeoyl-CoA: alcohol caffeoyl transferase activity; GO:0009809,lignin biosynthetic process; GO:0006629,lipid metabolic process; GO:0042542,response to hydrogen peroxide; GO:0005794,Golgi apparatus; GO:0046686,response to cadmium ion; GO:0003846,2-acylglycerol O-acyltransferase activity; GO:0010043,response to zinc ion; GO:0005886,plasma membrane; GO:0004…	--
XLOC_012638	RchiOBHmChr3	42126992	42127228	.	--	--	--	--	--	--	--
XLOC_015958	RchiOBHmChr4	48498026	48498604	.	--	--	--	--	--	--	--
XLOC_023931	RchiOBHmChr6	13531208	13532145	.	--	--	--	--	--	--	--
XLOC_012369	RchiOBHmChr3	4379260	4380012	.	--	--	--	--	--	--	--
XLOC_003617	RchiOBHmChr1	23164315	23164879	.	--	--	--	--	--	--	--
XLOC_009334	RchiOBHmChr2	41495967	41496268	.	--	--	--	--	--	--	--
XLOC_015688	RchiOBHmChr4	6530629	6531141	.	--	--	--	--	--	--	--
XLOC_014547	RchiOBHmChr4	20535877	20543742	-	--	--	--	--	--	--	--
XLOC_019605	RchiOBHmChr5	77944262	77944465	-	--	--	--	--	--	--	--
XLOC_002044	RchiOBHmChr1	6992451	6993373	-	--	--	--	--	--	--	--
XLOC_018460	RchiOBHmChr5	15250580	15251659	-	K00968 choline-phosphate cytidylyltransferase [EC:2.7.7.15] | (RefSeq) choline-phosphate cytidylyltransferase 1-like (A)	PREDICTED: choline-phosphate cytidylyltransferase 1-like [Fragaria vesca subsp. vesca]	RecName: Full=Choline-phosphate cytidylyltransferase 2; Short=AtCCT2; EC=2.7.7.15; AltName: Full=CTP:phosphocholine cytidylyltransferase 2; AltName: Full=Phosphorylcholine transferase 2;	SubName: Full=CTP_transf_2 domain-containing protein {ECO:0000313|EMBL:GAV83846.1};	Phosphorylcholine transferase/cholinephosphate cytidylyltransferase	GO:0006656,phosphatidylcholine biosynthetic process; GO:0004105,choline-phosphate cytidylyltransferase activity	--
XLOC_015655	RchiOBHmChr4	1531499	1532668	.	K00383 glutathione reductase (NADPH) [EC:1.8.1.7] | (Kazusa) Lj0g3v0150859.1; - (A)	glutathione reductase, cytosolic-like isoform X2 [Vigna radiata var. radiata]	RecName: Full=Glutathione reductase, cytosolic; Short=GR; Short=GRase; EC=1.8.1.7;	SubName: Full=glutathione reductase, cytosolic-like {ECO:0000313|RefSeq:XP_014507846.1, ECO:0000313|RefSeq:XP_014507847.1, ECO:0000313|RefSeq:XP_014507848.1};	Pyridine nucleotide-disulphide oxidoreductase	GO:0005737,cytoplasm; GO:0050661,NADP binding; GO:0050660,flavin adenine dinucleotide binding; GO:0004362,glutathione-disulfide reductase activity; GO:0000305,response to oxygen radical; GO:0005777,peroxisome; GO:0006749,glutathione metabolic process; GO:0045454,cell redox homeostasis; GO:0009055,electron transfer activity	--
XLOC_022913	RchiOBHmChr6	43575299	43576393	-	--	--	--	--	--	--	--
XLOC_009989	RchiOBHmChr3	4470934	4471987	+	--	PREDICTED: RNA-binding protein cabeza [Fragaria vesca subsp. vesca]	--	--	--	--	--
XLOC_012217	RchiOBHmChr3	41588193	41589289	-	--	--	--	--	--	--	--
XLOC_027837	RchiOBHmChr7	6821425	6821763	.	--	--	--	--	--	--	--
XLOC_008984	RchiOBHmChr2	86311956	86316537	-	--	--	--	--	--	--	--
XLOC_009361	RchiOBHmChr2	44070236	44071609	.	--	--	--	--	--	--	--
XLOC_000570	RchiOBHmChr1	16188057	16189565	+	K08232 monodehydroascorbate reductase (NADH) [EC:1.6.5.4] | (RefSeq) monodehydroascorbate reductase 4, peroxisomal-like (A)	hypothetical protein VITISV_019901 [Vitis vinifera]	RecName: Full=Retrovirus-related Pol polyprotein from transposon TNT 1-94; Includes: RecName: Full=Protease; EC=3.4.23.-; Includes: RecName: Full=Reverse transcriptase; EC=2.7.7.49; Includes: RecName: Full=Endonuclease;	SubName: Full=Uncharacterized protein {ECO:0000313|EMBL:CAN82869.1};	FOG: Transposon-encoded proteins with TYA, reverse transcriptase, integrase domains in various combinations	GO:0004519,endonuclease activity; GO:0015074,DNA integration; GO:0004190,aspartic-type endopeptidase activity; GO:0008270,zinc ion binding; GO:0003676,nucleic acid binding; GO:0003964,RNA-directed DNA polymerase activity	--
XLOC_025075	RchiOBHmChr7	18517993	18518751	+	--	--	--	--	--	--	--
XLOC_012323	RchiOBHmChr3	49339994	49342047	-	--	--	--	--	--	--	Novel toxin 21
XLOC_024783	RchiOBHmChr7	10373842	10374314	+	--	--	--	--	--	--	--
XLOC_014980	RchiOBHmChr4	46778142	46779263	-	--	--	--	--	--	--	--
XLOC_020153	RchiOBHmChr5	50794402	50794670	.	--	--	--	--	--	--	--
XLOC_011284	RchiOBHmChr3	5836983	5844560	-	--	--	--	--	--	--	Sulfocyanin (SoxE) domain
XLOC_009553	RchiOBHmChr2	61135687	61136157	.	--	--	--	--	--	--	--
XLOC_003809	RchiOBHmChr1	58323989	58324714	.	K01188 beta-glucosidase [EC:3.2.1.21] | (RefSeq) uncharacterized protein LOC106394339 (A)	PREDICTED: uncharacterized protein LOC105353255 [Fragaria vesca subsp. vesca]	RecName: Full=Uncharacterized mitochondrial protein AtMg01250; AltName: Full=ORF102;	SubName: Full=Uncharacterized protein {ECO:0000313|EMBL:EMJ04651.1};	FOG: Reverse transcriptase	GO:0005739,mitochondrion	--
XLOC_009668	RchiOBHmChr2	74368880	74369560	.	K14300 nuclear pore complex protein Nup133 | (RefSeq) nuclear pore complex protein NUP133 (A)	PREDICTED: nuclear pore complex protein NUP133 [Fragaria vesca subsp. vesca]	RecName: Full=Nuclear pore complex protein NUP133 {ECO:0000303|PubMed:21189294}; AltName: Full=Nucleoporin 133 {ECO:0000303|PubMed:21189294}; AltName: Full=Nucleoporin Nup155-like;	SubName: Full=Uncharacterized protein {ECO:0000313|EMBL:EMJ18287.1};	--	GO:0017056,structural constituent of nuclear pore; GO:0031080,nuclear pore outer ring; GO:0031081,nuclear pore distribution; GO:0006325,chromatin organization; GO:0016020,membrane; GO:0006606,protein import into nucleus; GO:0006405,RNA export from nucleus; GO:0000972,transcription-dependent tethering of RNA polymerase II gene DNA at nuclear periphery; GO:0006355,regulation of transcription, DNA-t…	--
XLOC_015923	RchiOBHmChr4	43471801	43472136	.	K07305 peptide-methionine (R)-S-oxide reductase [EC:1.8.4.12] | (RefSeq) uncharacterized mitochondrial protein AtMg00810-like (A)	putative copia-type protein [Trifolium pratense]	RecName: Full=Retrovirus-related Pol polyprotein from transposon RE1; AltName: Full=Retro element 1 {ECO:0000303|PubMed:10689195}; Short=AtRE1 {ECO:0000303|PubMed:10689195}; Includes: RecName: Full=Protease RE1; EC=3.4.23.-; Includes: RecName: Full=Reverse transcriptase RE1; EC=2.7.7.49; Includes: RecName: Full=Endonuclease RE1;	SubName: Full=Copia protein {ECO:0000313|EMBL:KYP51654.1}; Flags: Fragment;	FOG: Transposon-encoded proteins with TYA, reverse transcriptase, integrase domains in various combinations	GO:0006310,DNA recombination; GO:0004519,endonuclease activity; GO:0015074,DNA integration; GO:0004190,aspartic-type endopeptidase activity; GO:0003676,nucleic acid binding; GO:0003964,RNA-directed DNA polymerase activity; GO:0046872,metal ion binding	--
XLOC_012674	RchiOBHmChr3	45828553	45829338	.	--	--	--	--	--	--	--
XLOC_005260	RchiOBHmChr2	52571325	52572190	+	--	--	--	--	--	--	--
XLOC_020219	RchiOBHmChr5	60745808	60746008	.	--	PREDICTED: uncharacterized protein LOC101305853 [Fragaria vesca subsp. vesca]	--	SubName: Full=uncharacterized protein LOC108986465 {ECO:0000313|RefSeq:XP_018814634.1};	--	--	--
XLOC_009654	RchiOBHmChr2	73063834	73064989	.	--	--	--	--	--	--	--
XLOC_015969	RchiOBHmChr4	50297962	50298513	.	--	--	--	--	--	--	--
XLOC_024661	RchiOBHmChr7	7479775	7485904	+	K13679 granule-bound starch synthase [EC:2.4.1.242] | (RefSeq) GBSS; granule-bound starch synthase 1, chloroplastic/amyloplastic (A)	granule-bound starch synthase 1, chloroplastic/amyloplastic [Herrania umbratica]	RecName: Full=Granule-bound starch synthase 1, chloroplastic/amyloplastic; EC=2.4.1.21; AltName: Full=Granule-bound starch synthase I; Short=GBSS-I; Flags: Precursor;	RecName: Full=Starch synthase, chloroplastic/amyloplastic {ECO:0000256|RuleBase:RU361232}; EC=2.4.1.- {ECO:0000256|RuleBase:RU361232};	--	GO:0033201,alpha-1,4-glucan synthase activity; GO:0004373,glycogen (starch) synthase activity; GO:0009011,starch synthase activity; GO:0009501,amyloplast; GO:0009507,chloroplast; GO:0019252,starch biosynthetic process	--
XLOC_003645	RchiOBHmChr1	30239540	30239821	.	--	--	--	--	--	--	--
XLOC_017494	RchiOBHmChr5	66670391	66671586	+	--	--	--	--	--	--	--
XLOC_023969	RchiOBHmChr6	19777144	19777430	.	--	--	--	--	--	--	--
XLOC_012586	RchiOBHmChr3	35436897	35437126	.	--	--	--	--	--	--	--
XLOC_009093	RchiOBHmChr2	2251793	2252129	.	--	--	--	--	--	--	--
XLOC_016000	RchiOBHmChr4	56292537	56293111	.	--	--	--	--	--	--	--
XLOC_004160	RchiOBHmChr2	7068718	7069111	+	K13175 THO complex subunit 6 | (RefSeq) THO complex subunit 6 (A)	hypothetical protein CICLE_v10009613mg [Citrus clementina]	RecName: Full=THO complex subunit 6; Short=AtTHO6; AltName: Full=Protein DWD HYPERSENSITIVE TO ABA 1; AltName: Full=WD repeat-containing protein DWA1;	SubName: Full=Uncharacterized protein {ECO:0000313|EMBL:ESR64754.1};	WD40 repeat protein	GO:0010267,production of ta-siRNAs involved in RNA interference; GO:0080008,Cul4-RING E3 ubiquitin ligase complex; GO:0031047,gene silencing by RNA; GO:0009738,abscisic acid-activated signaling pathway; GO:0008380,RNA splicing; GO:0016567,protein ubiquitination; GO:0003723,RNA binding; GO:0000347,THO complex; GO:0009788,negative regulation of abscisic acid-activated signaling pathway; GO:0005634,…	--
XLOC_018280	RchiOBHmChr5	7489331	7489624	-	--	PREDICTED: uncharacterized protein LOC105351277 [Fragaria vesca subsp. vesca]	--	SubName: Full=Uncharacterized protein {ECO:0000313|EMBL:GAV83176.1}; Flags: Fragment;	FOG: Transposon-encoded proteins with TYA, reverse transcriptase, integrase domains in various combinations	--	--
XLOC_001023	RchiOBHmChr1	42953033	42953533	+	K15191 La-related protein 7 | (RefSeq) la-related protein 6C-like (A)	putative Ty3-gypsy-like retroelement pol polyprotein [Arabidopsis thaliana]	--	SubName: Full=Putative Ty3-gypsy-like retroelement pol polyprotein {ECO:0000313|EMBL:BAF01788.1};	FOG: Transposon-encoded proteins with TYA, reverse transcriptase, integrase domains in various combinations	--	--
XLOC_019844	RchiOBHmChr5	290200	290899	.	K11267 sister chromatid cohesion protein PDS5 | (RefSeq) sister chromatid cohesion protein PDS5 homolog A (A)	sister chromatid cohesion protein PDS5 homolog A [Prunus persica]	--	SubName: Full=Uncharacterized protein {ECO:0000313|EMBL:ONI09690.1};	Sister chromatid cohesion complex Cohesin, subunit PDS5	--	--
XLOC_023312	RchiOBHmChr6	57154370	57155018	-	K08238 xyloglucan 6-xylosyltransferase [EC:2.4.2.39] | (RefSeq) xyloglucan 6-xylosyltransferase 2 (A)	xyloglucan 6-xylosyltransferase 2 [Arachis ipaensis]	RecName: Full=Xyloglucan 6-xylosyltransferase 2; Short=AtXT2; EC=2.4.2.39; AltName: Full=Putative glycosyltransferase 2; Short=AtGT2; EC=2.4.-.-;	SubName: Full=Glyco_transf_34 domain-containing protein {ECO:0000313|EMBL:GAV73860.1};	Subunit of Golgi mannosyltransferase complex	GO:0005794,Golgi apparatus; GO:0035252,UDP-xylosyltransferase activity; GO:0016021,integral component of membrane; GO:0005802,trans-Golgi network; GO:0000271,polysaccharide biosynthetic process; GO:0033843,xyloglucan 6-xylosyltransferase activity; GO:0016758,transferase activity, transferring hexosyl groups; GO:0000139,Golgi membrane; GO:0005768,endosome; GO:0010411,xyloglucan metabolic process; …	--
XLOC_019041	RchiOBHmChr5	43461698	43461963	-	--	--	--	--	--	--	--
XLOC_026412	RchiOBHmChr7	6810598	6810987	-	--	--	--	--	--	--	--
XLOC_009766	RchiOBHmChr2	82191718	82192014	.	--	--	--	--	--	--	--
XLOC_028170	RchiOBHmChr7	56336800	56337463	.	--	--	--	--	--	--	--
XLOC_012358	RchiOBHmChr3	2726035	2727276	.	K03515 DNA repair protein REV1 [EC:2.7.7.-] | (RefSeq) uncharacterized protein LOC107894697 (A)	gag-pol polyprotein [Rosa rugosa]	RecName: Full=Retrovirus-related Pol polyprotein from transposon RE1; AltName: Full=Retro element 1 {ECO:0000303|PubMed:10689195}; Short=AtRE1 {ECO:0000303|PubMed:10689195}; Includes: RecName: Full=Protease RE1; EC=3.4.23.-; Includes: RecName: Full=Reverse transcriptase RE1; EC=2.7.7.49; Includes: RecName: Full=Endonuclease RE1;	SubName: Full=Gag-pol polyprotein {ECO:0000313|EMBL:AFP55546.1};	FOG: Transposon-encoded proteins with TYA, reverse transcriptase, integrase domains in various combinations	GO:0006310,DNA recombination; GO:0004519,endonuclease activity; GO:0015074,DNA integration; GO:0004190,aspartic-type endopeptidase activity; GO:0003676,nucleic acid binding; GO:0003964,RNA-directed DNA polymerase activity; GO:0046872,metal ion binding	--
XLOC_007554	RchiOBHmChr2	38305012	38311880	-	K04079 molecular chaperone HtpG | (RefSeq) heat shock cognate protein HSP 90-beta-like (A)	hypothetical protein VITISV_010847 [Vitis vinifera]	RecName: Full=Retrovirus-related Pol polyprotein from transposon TNT 1-94; Includes: RecName: Full=Protease; EC=3.4.23.-; Includes: RecName: Full=Reverse transcriptase; EC=2.7.7.49; Includes: RecName: Full=Endonuclease;	SubName: Full=Uncharacterized protein {ECO:0000313|EMBL:CAN60516.1};	FOG: Transposon-encoded proteins with TYA, reverse transcriptase, integrase domains in various combinations	GO:0004519,endonuclease activity; GO:0015074,DNA integration; GO:0004190,aspartic-type endopeptidase activity; GO:0008270,zinc ion binding; GO:0003676,nucleic acid binding; GO:0003964,RNA-directed DNA polymerase activity	--
XLOC_000829	RchiOBHmChr1	31403258	31403519	+	--	--	--	--	--	--	--
XLOC_012692	RchiOBHmChr3	49704894	49706496	.	K23222 nuclease HARBI1 [EC:3.1.-.-] | (RefSeq) uncharacterized LOC101291512 (A)	PREDICTED: uncharacterized protein LOC101291512 [Fragaria vesca subsp. vesca]	--	SubName: Full=Putative harbinger transposase-derived protein {ECO:0000313|EMBL:OTF97371.1};	--	GO:0016788,hydrolase activity, acting on ester bonds	--
XLOC_012364	RchiOBHmChr3	3734990	3736367	.	K09510 DnaJ homolog subfamily B member 4 | (RefSeq) dnaJ homolog subfamily B member 4-like (A)	PREDICTED: dnaJ homolog subfamily B member 4-like [Fragaria vesca subsp. vesca]	RecName: Full=Chaperone protein dnaJ 49; Short=AtDjC49; Short=AtJ49;	SubName: Full=Uncharacterized protein {ECO:0000313|EMBL:ONI04675.1};	--	GO:0016021,integral component of membrane	--
XLOC_012385	RchiOBHmChr3	5538675	5538993	.	--	--	--	--	--	--	--
XLOC_009339	RchiOBHmChr2	42037158	42037730	.	--	--	--	--	--	--	--
XLOC_003292	RchiOBHmChr1	64858631	64860525	-	K05657 ATP-binding cassette, subfamily B (MDR/TAP), member 10 | (RefSeq) ABC transporter B family member 28 (A)	PREDICTED: ABC transporter B family member 28 [Fragaria vesca subsp. vesca]	RecName: Full=ABC transporter B family member 28; Short=ABC transporter ABCB.28; Short=AtABCB28; AltName: Full=Non-intrinsic ABC protein 8; AltName: Full=TAP-related protein 1;	SubName: Full=ATNAP8, putative {ECO:0000313|EMBL:EEF51451.1}; EC=3.6.3.44 {ECO:0000313|EMBL:EEF51451.1};	Multidrug/pheromone exporter, ABC superfamily	GO:0009941,chloroplast envelope; GO:0042626,ATPase activity, coupled to transmembrane movement of substances; GO:0005215,transporter activity; GO:0016021,integral component of membrane; GO:0016020,membrane; GO:0005524,ATP binding; GO:0009507,chloroplast	Family of unknown function (DUF5363)
XLOC_024127	RchiOBHmChr6	38812860	38813130	.	--	PREDICTED: uncharacterized protein LOC107961006 [Gossypium hirsutum]	--	SubName: Full=uncharacterized protein LOC107961006 {ECO:0000313|RefSeq:XP_016752739.1};	--	GO:0008270,zinc ion binding; GO:0003676,nucleic acid binding	--
XLOC_024136	RchiOBHmChr6	40197080	40198304	.	--	PREDICTED: uncharacterized protein LOC105349503 [Fragaria vesca subsp. vesca]	--	SubName: Full=Uncharacterized protein {ECO:0000313|EMBL:OMO49946.1};	--	--	--
XLOC_024215	RchiOBHmChr6	52135670	52135970	.	--	--	--	--	--	--	--
XLOC_003560	RchiOBHmChr1	16275634	16276001	.	--	--	--	--	--	--	--
XLOC_003593	RchiOBHmChr1	19399592	19400769	.	--	--	--	--	--	--	--
XLOC_024937	RchiOBHmChr7	14220082	14221033	+	K13412 calcium-dependent protein kinase [EC:2.7.11.1] | (RefSeq) calcium-dependent protein kinase 3 (A)	PREDICTED: calcium-dependent protein kinase 3 [Fragaria vesca subsp. vesca]	RecName: Full=Calcium-dependent protein kinase 1 {ECO:0000305}; Short=OsCDPK1 {ECO:0000305}; Short=OsCPK1 {ECO:0000303|PubMed:15695435}; EC=2.7.11.1 {ECO:0000305};	SubName: Full=Uncharacterized protein {ECO:0000313|EMBL:EMJ11102.1};	Ca2+/calmodulin-dependent protein kinase, EF-Hand protein superfamily	GO:0004674,protein serine/threonine kinase activity; GO:0016020,membrane; GO:0005509,calcium ion binding; GO:0005524,ATP binding	--
XLOC_014233	RchiOBHmChr4	2146625	2147359	-	--	--	--	--	--	--	--
XLOC_020096	RchiOBHmChr5	45378599	45379185	.	--	--	--	--	--	--	--
XLOC_024110	RchiOBHmChr6	37272478	37273120	.	--	--	--	--	--	--	--
XLOC_019933	RchiOBHmChr5	16117786	16118394	.	--	PREDICTED: transcription factor TCP4-like [Fragaria vesca subsp. vesca]	RecName: Full=Transcription factor TCP4; AltName: Full=Protein MATERNAL EFFECT EMBRYO ARREST 35;	SubName: Full=PCF transcription factor 13 {ECO:0000313|EMBL:AQM52359.1};	--	GO:0009965,leaf morphogenesis; GO:0006355,regulation of transcription, DNA-templated; GO:0003700,DNA-binding transcription factor activity; GO:0005634,nucleus; GO:0030154,cell differentiation; GO:0009793,embryo development ending in seed dormancy; GO:0048366,leaf development; GO:0048826,cotyledon morphogenesis; GO:0006351,transcription, DNA-templated; GO:0003677,DNA binding; GO:0045962,positive r…	--
XLOC_028242	RchiOBHmChr7	69168596	69168801	.	--	--	--	--	--	--	--
XLOC_012504	RchiOBHmChr3	21710384	21710803	.	K17428 large subunit ribosomal protein L47 | (RefSeq) 39S ribosomal protein L47, mitochondrial (A)	39S ribosomal protein L47, mitochondrial [Prunus persica]	--	SubName: Full=Uncharacterized protein {ECO:0000313|EMBL:EMJ10949.1};	--	GO:0003735,structural constituent of ribosome; GO:0006412,translation; GO:0005761,mitochondrial ribosome	--
XLOC_015709	RchiOBHmChr4	10803277	10804865	.	--	--	--	--	--	--	--
XLOC_011596	RchiOBHmChr3	13709688	13711503	-	K00620 glutamate N-acetyltransferase / amino-acid N-acetyltransferase [EC:2.3.1.35 2.3.1.1] | (RefSeq) arginine biosynthesis bifunctional protein ArgJ, chloroplastic (A)	hypothetical protein POPTR_012G115900v3 [Populus trichocarpa]	RecName: Full=Arginine biosynthesis bifunctional protein ArgJ, chloroplastic {ECO:0000255|HAMAP-Rule:MF_03124}; Includes: RecName: Full=Glutamate N-acetyltransferase {ECO:0000255|HAMAP-Rule:MF_03124}; Short=GAT {ECO:0000255|HAMAP-Rule:MF_03124}; EC=2.3.1.35 {ECO:0000255|HAMAP-Rule:MF_03124}; AltName: Full=Ornithine acetyltransferase {ECO:0000255|HAMAP-Rule:MF_03124}; Short=OATase {ECO:0000255|HAM…	RecName: Full=Arginine biosynthesis bifunctional protein ArgJ, chloroplastic {ECO:0000256|HAMAP-Rule:MF_03124}; Includes: RecName: Full=Amino-acid acetyltransferase {ECO:0000256|HAMAP-Rule:MF_03124}; EC=2.3.1.1 {ECO:0000256|HAMAP-Rule:MF_03124}; AltName: Full=N-acetylglutamate synthase {ECO:0000256|HAMAP-Rule:MF_03124}; Short=AGS {ECO:0000256|HAMAP-Rule:MF_03124}; Includes: RecName: Full=Glutamat…	Putative glutamate/ornithine acetyltransferase	GO:0103045,methione N-acyltransferase activity; GO:0004042,acetyl-CoA:L-glutamate N-acetyltransferase activity; GO:0004358,glutamate N-acetyltransferase activity; GO:0006592,ornithine biosynthetic process; GO:0006526,arginine biosynthetic process; GO:0009507,chloroplast	Surfactant-associated protein 2
XLOC_017445	RchiOBHmChr5	63823765	63825766	+	K06228 fused [EC:2.7.11.1] | (RefSeq) hypothetical protein (A)	retrotransposon protein [Rosa rugosa]	--	SubName: Full=Retrotransposon protein {ECO:0000313|EMBL:AFP55573.1};	FOG: Transposon-encoded proteins with TYA, reverse transcriptase, integrase domains in various combinations	GO:0015074,DNA integration; GO:0003676,nucleic acid binding	--
XLOC_009156	RchiOBHmChr2	14341727	14342366	.	--	--	--	--	--	--	--
XLOC_012603	RchiOBHmChr3	38574072	38574317	.	--	--	--	--	--	--	--
XLOC_026833	RchiOBHmChr7	18539927	18546954	-	--	--	--	--	--	--	--
XLOC_004257	RchiOBHmChr2	9939954	9940420	+	--	--	--	--	--	--	--
XLOC_016815	RchiOBHmChr5	27201132	27201920	+	--	--	--	--	--	--	--
XLOC_003694	RchiOBHmChr1	39753322	39753571	.	--	--	--	--	--	--	--
XLOC_020992	RchiOBHmChr6	33945485	33946446	+	--	--	--	--	--	--	--
XLOC_000223	RchiOBHmChr0c32	138755	139184	.	--	--	--	--	--	--	--
XLOC_024232	RchiOBHmChr6	55388631	55389058	.	K14301 nuclear pore complex protein Nup107 | (RefSeq) nuclear pore complex protein NUP107 (A)	PREDICTED: uncharacterized protein LOC105351883 [Fragaria vesca subsp. vesca]	--	SubName: Full=Uncharacterized protein {ECO:0000313|EMBL:EMJ11389.1};	FOG: Transposon-encoded proteins with TYA, reverse transcriptase, integrase domains in various combinations	GO:0015074,DNA integration; GO:0008270,zinc ion binding; GO:0003676,nucleic acid binding	--
XLOC_009687	RchiOBHmChr2	75901809	75902181	.	--	--	--	--	--	--	--
XLOC_020729	RchiOBHmChr6	16291173	16292873	+	K19525 vacuolar protein sorting-associated protein 13A/C | (RefSeq) uncharacterized protein LOC110098611 (A)	PREDICTED: uncharacterized protein LOC103333039 [Prunus mume]	RecName: Full=RNA-directed DNA polymerase homolog; EC=2.7.7.48; AltName: Full=Reverse transcriptase homolog;	SubName: Full=Uncharacterized protein {ECO:0000313|EMBL:EMJ11389.1};	FOG: Transposon-encoded proteins with TYA, reverse transcriptase, integrase domains in various combinations	GO:0003964,RNA-directed DNA polymerase activity; GO:0003968,RNA-directed 5'-3' RNA polymerase activity; GO:0005739,mitochondrion	--
XLOC_011682	RchiOBHmChr3	16052971	16053965	-	K14292 trimethylguanosine synthase [EC:2.1.1.-] | (RefSeq) uncharacterized LOC107850838 (A)	WUSCHEL ortholog [Hydrobryum japonicum]	RecName: Full=Protein WUSCHEL; AltName: Full=LeWUS;	SubName: Full=WUSCHEL ortholog {ECO:0000313|EMBL:BAJ10706.1};	--	GO:0005634,nucleus; GO:0030154,cell differentiation; GO:0006355,regulation of transcription, DNA-templated; GO:0006351,transcription, DNA-templated; GO:0003677,DNA binding; GO:0009908,flower development	Homeodomain
XLOC_014407	RchiOBHmChr4	12273636	12277624	-	--	PREDICTED: uncharacterized protein LOC108225839 [Daucus carota subsp. sativus]	--	SubName: Full=Uncharacterized protein {ECO:0000313|EMBL:ONI02361.1};	--	GO:0008234,cysteine-type peptidase activity	Protein of unknown function (DUF2985)
XLOC_005202	RchiOBHmChr2	49796932	49797796	+	K00430 peroxidase [EC:1.11.1.7] | (RefSeq) lignin-forming anionic peroxidase-like (A)	polyprotein, partial [Prunus avium]	RecName: Full=Retrovirus-related Pol polyprotein from transposon TNT 1-94; Includes: RecName: Full=Protease; EC=3.4.23.-; Includes: RecName: Full=Reverse transcriptase; EC=2.7.7.49; Includes: RecName: Full=Endonuclease;	SubName: Full=Polyprotein {ECO:0000313|EMBL:ABG22123.1}; Flags: Fragment;	FOG: Transposon-encoded proteins with TYA, reverse transcriptase, integrase domains in various combinations	GO:0004519,endonuclease activity; GO:0015074,DNA integration; GO:0004190,aspartic-type endopeptidase activity; GO:0008270,zinc ion binding; GO:0003676,nucleic acid binding; GO:0003964,RNA-directed DNA polymerase activity	--
XLOC_005363	RchiOBHmChr2	56695344	56697277	+	--	--	--	--	--	--	--
XLOC_012272	RchiOBHmChr3	45787326	45787789	-	--	random slug protein 5-like [Hevea brasiliensis]	--	SubName: Full=Uncharacterized protein {ECO:0000313|EMBL:JAG95612.1};	Phosphatidylinositol transfer protein PDR16 and related proteins	--	--
XLOC_020388	RchiOBHmChr5	87038879	87039770	.	--	--	--	--	--	--	--
XLOC_002636	RchiOBHmChr1	43667766	43668172	-	--	--	--	--	--	--	--
XLOC_019895	RchiOBHmChr5	10718140	10718621	.	K10268 F-box and leucine-rich repeat protein 2/20 | (RefSeq) putative F-box/LRR-repeat protein 23 (A)	PREDICTED: putative F-box/LRR-repeat protein 23 [Fragaria vesca subsp. vesca]	RecName: Full=F-box protein SKIP19; AltName: Full=F-box/LRR-repeat protein 20; AltName: Full=SKP1-interacting partner 19;	SubName: Full=Uncharacterized protein {ECO:0000313|EMBL:OMO75016.1};	Leucine rich repeat proteins, some proteins contain F-box	GO:0016567,protein ubiquitination; GO:0005634,nucleus	--
XLOC_026796	RchiOBHmChr7	17323600	17324804	-	--	--	--	--	--	--	--
XLOC_022087	RchiOBHmChr6	1448633	1454824	-	--	--	--	--	--	--	--
XLOC_009107	RchiOBHmChr2	4691939	4692509	.	--	--	--	--	--	--	--
XLOC_007045	RchiOBHmChr2	17920639	17921400	-	--	--	--	--	--	--	--
XLOC_020355	RchiOBHmChr5	82397773	82398512	.	K04730 interleukin-1 receptor-associated kinase 1 [EC:2.7.11.1] | (RefSeq) probable LRR receptor-like serine/threonine-protein kinase At3g47570 (A)	PREDICTED: uncharacterized protein LOC105353242 [Fragaria vesca subsp. vesca]	--	SubName: Full=Uncharacterized protein {ECO:0000313|EMBL:EMJ14652.1}; Flags: Fragment;	FOG: Reverse transcriptase	GO:0004523,RNA-DNA hybrid ribonuclease activity; GO:0003676,nucleic acid binding	Reverse transcriptase-like
XLOC_009252	RchiOBHmChr2	29745241	29746046	.	--	--	--	--	--	--	--
XLOC_025210	RchiOBHmChr7	25366764	25368040	+	--	PREDICTED: uncharacterized protein LOC105351298 [Fragaria vesca subsp. vesca]	--	--	--	--	--
XLOC_009705	RchiOBHmChr2	77277311	77277527	.	K00430 peroxidase [EC:1.11.1.7] | (RefSeq) peroxidase 3 (A)	PREDICTED: peroxidase 3 [Fragaria vesca subsp. vesca]	RecName: Full=Peroxidase 39; Short=Atperox P39; EC=1.11.1.7; AltName: Full=ATP19a; Flags: Precursor;	RecName: Full=Peroxidase {ECO:0000256|RuleBase:RU362060, ECO:0000256|SAAS:SAAS00709852}; EC=1.11.1.7 {ECO:0000256|RuleBase:RU362060, ECO:0000256|SAAS:SAAS00709852};	--	GO:0009664,plant-type cell wall organization; GO:0020037,heme binding; GO:0006979,response to oxidative stress; GO:0042744,hydrogen peroxide catabolic process; GO:0009505,plant-type cell wall; GO:0046872,metal ion binding; GO:0004601,peroxidase activity; GO:0009506,plasmodesma; GO:0005576,extracellular region	Peroxidase
XLOC_025717	RchiOBHmChr7	51417364	51420184	+	K17964 leucine-rich PPR motif-containing protein, mitochondrial | (RefSeq) putative pentatricopeptide repeat-containing protein At1g31840 (A)	PREDICTED: putative pentatricopeptide repeat-containing protein At1g31840 isoform X1 [Malus domestica]	RecName: Full=Putative pentatricopeptide repeat-containing protein At1g31840;	SubName: Full=Uncharacterized protein {ECO:0000313|EMBL:EMJ23035.1};	FOG: PPR repeat	GO:0043231,intracellular membrane-bounded organelle; GO:0004519,endonuclease activity; GO:0003723,RNA binding; GO:0009451,RNA modification	--
XLOC_000269	RchiOBHmChr1	184259	184574	+	--	uncharacterized protein LOC110746741 [Prunus avium]	--	SubName: Full=Uncharacterized protein {ECO:0000313|EMBL:EMJ13566.1};	FOG: Reverse transcriptase	GO:0003676,nucleic acid binding	--
XLOC_005052	RchiOBHmChr2	43367316	43378110	+	--	retrotransposon polyprotein [Rosa rugosa]	--	SubName: Full=Retrotransposon polyprotein {ECO:0000313|EMBL:AFP55536.1};	--	GO:0015074,DNA integration; GO:0003676,nucleic acid binding	--
XLOC_020297	RchiOBHmChr5	74428365	74428738	.	--	--	--	--	--	--	--
XLOC_003672	RchiOBHmChr1	37127058	37127731	.	--	PREDICTED: uncharacterized protein LOC108198124 [Daucus carota subsp. sativus]	--	SubName: Full=Uncharacterized protein {ECO:0000313|EMBL:EMJ08372.1}; Flags: Fragment;	--	--	--
XLOC_027791	RchiOBHmChr7	817266	818680	.	--	PREDICTED: homeobox protein knotted-1-like 1 [Fragaria vesca subsp. vesca]	--	--	--	--	--
XLOC_024046	RchiOBHmChr6	29228841	29229862	.	--	--	--	--	--	--	--
XLOC_017566	RchiOBHmChr5	69935793	69936427	+	K07739 elongator complex protein 3 [EC:2.3.1.48] | (RefSeq) uncharacterized LOC105803458 (A)	gag-pol polyprotein [Rosa rugosa]	RecName: Full=Retrovirus-related Pol polyprotein from transposon TNT 1-94; Includes: RecName: Full=Protease; EC=3.4.23.-; Includes: RecName: Full=Reverse transcriptase; EC=2.7.7.49; Includes: RecName: Full=Endonuclease;	SubName: Full=Gag-pol polyprotein {ECO:0000313|EMBL:AFP55546.1};	FOG: Transposon-encoded proteins with TYA, reverse transcriptase, integrase domains in various combinations	GO:0004519,endonuclease activity; GO:0015074,DNA integration; GO:0004190,aspartic-type endopeptidase activity; GO:0008270,zinc ion binding; GO:0003676,nucleic acid binding; GO:0003964,RNA-directed DNA polymerase activity	--
XLOC_015667	RchiOBHmChr4	3762587	3764957	.	K15777 4,5-DOPA dioxygenase extradiol [EC:1.13.11.-] | (RefSeq) uncharacterized protein LOC109811674 (A)	uncharacterized protein LOC110876904 [Helianthus annuus]	RecName: Full=RNA-directed DNA polymerase homolog; EC=2.7.7.48; AltName: Full=Reverse transcriptase homolog;	SubName: Full=uncharacterized protein LOC107854006 {ECO:0000313|RefSeq:XP_016554470.1};	--	GO:0003964,RNA-directed DNA polymerase activity; GO:0003968,RNA-directed 5'-3' RNA polymerase activity; GO:0005739,mitochondrion	--
XLOC_020101	RchiOBHmChr5	46047909	46048156	.	K03695 ATP-dependent Clp protease ATP-binding subunit ClpB | (RefSeq) chaperone protein ClpB1-like (A)	PREDICTED: aluminum-activated malate transporter 2-like [Fragaria vesca subsp. vesca]	RecName: Full=Aluminum-activated malate transporter 7; Short=AtALMT7;	SubName: Full=Uncharacterized protein {ECO:0000313|EMBL:EMJ07763.1};	Predicted membrane protein	GO:0015140,malate transmembrane transporter activity; GO:0016021,integral component of membrane; GO:0009705,plant-type vacuole membrane	--
XLOC_005091	RchiOBHmChr2	45651203	45651625	+	--	--	--	--	--	--	--
XLOC_021014	RchiOBHmChr6	35020629	35026718	+	--	--	--	--	--	--	--
XLOC_003873	RchiOBHmChr1	67602198	67602572	.	--	--	--	--	--	--	--
XLOC_012125	RchiOBHmChr3	36723042	36723795	-	--	hypothetical protein VITISV_020571 [Vitis vinifera]	--	SubName: Full=Uncharacterized protein {ECO:0000313|EMBL:CAN81793.1};	--	GO:0015074,DNA integration; GO:0008270,zinc ion binding; GO:0003676,nucleic acid binding	--
XLOC_003699	RchiOBHmChr1	40458808	40459055	.	--	--	--	--	--	--	--
XLOC_009501	RchiOBHmChr2	57431481	57431738	.	--	--	--	--	--	--	--
XLOC_024298	RchiOBHmChr6	66058460	66058799	.	--	--	--	--	--	--	--
XLOC_003620	RchiOBHmChr1	24143924	24144127	.	--	--	--	--	--	--	--
XLOC_011876	RchiOBHmChr3	23691516	23694392	-	K22422 protein downstream neighbor of Son | (RefSeq) protein downstream neighbor of Son (A)	PREDICTED: protein downstream neighbor of Son [Fragaria vesca subsp. vesca]	--	SubName: Full=Uncharacterized protein {ECO:0000313|EMBL:EMJ04808.1};	--	--	--
XLOC_019921	RchiOBHmChr5	14646231	14646451	.	--	--	--	--	--	--	--
XLOC_012509	RchiOBHmChr3	22268193	22269032	.	--	--	--	--	--	--	--
XLOC_019768	RchiOBHmChr5	86533649	86534325	-	--	PREDICTED: uncharacterized protein LOC101308695 [Fragaria vesca subsp. vesca]	--	SubName: Full=Uncharacterized protein {ECO:0000313|EMBL:EMJ16828.1};	--	GO:0009409,response to cold; GO:0016021,integral component of membrane	--
XLOC_015704	RchiOBHmChr4	10190302	10190622	.	--	--	--	--	--	--	--
XLOC_028237	RchiOBHmChr7	68665365	68665805	.	--	--	--	--	--	--	--
XLOC_000180	RchiOBHmChr0c28	160490	160931	.	K00791 tRNA dimethylallyltransferase [EC:2.5.1.75] | (RefSeq) tRNA dimethylallyltransferase 9 (A)	PREDICTED: tRNA dimethylallyltransferase 9 [Fragaria vesca subsp. vesca]	RecName: Full=tRNA dimethylallyltransferase 9; EC=2.5.1.75; AltName: Full=Isopentenyl-diphosphate: tRNA isopentenyltransferase 9; Short=AtIPT9; Short=IPP transferase 9; Short=IPPT 9;	SubName: Full=Uncharacterized protein {ECO:0000313|EMBL:EMJ15108.1};	tRNA delta(2)-isopentenylpyrophosphate transferase	GO:0006400,tRNA modification; GO:0005739,mitochondrion; GO:0052381,tRNA dimethylallyltransferase activity; GO:0009691,cytokinin biosynthetic process; GO:0005524,ATP binding	--
XLOC_017753	RchiOBHmChr5	78653050	78654513	+	K17535 serine/threonine-protein kinase TNNI3K [EC:2.7.11.1] | (RefSeq) uncharacterized LOC105353223 (A)	PREDICTED: uncharacterized protein LOC101298860 [Fragaria vesca subsp. vesca]	--	SubName: Full=Uncharacterized protein {ECO:0000313|EMBL:EMJ27538.1}; Flags: Fragment;	FOG: Reverse transcriptase	GO:0003676,nucleic acid binding	--
XLOC_028010	RchiOBHmChr7	29540448	29540759	.	--	PREDICTED: uncharacterized protein LOC107961006 [Gossypium hirsutum]	--	SubName: Full=uncharacterized protein LOC107961006 {ECO:0000313|RefSeq:XP_016752739.1};	--	GO:0008270,zinc ion binding; GO:0003676,nucleic acid binding	--
XLOC_027950	RchiOBHmChr7	17767372	17767733	.	--	--	--	--	--	--	--
XLOC_006173	RchiOBHmChr2	83479003	83480207	+	K14948 polypyrimidine tract-binding protein 2 | (RefSeq) hypothetical protein (A)	polypyrimidine tract-binding protein homolog 1 isoform X2 [Manihot esculenta]	RecName: Full=Polypyrimidine tract-binding protein homolog 1;	SubName: Full=Uncharacterized protein {ECO:0000313|EMBL:ONI19222.1};	Polypyrimidine tract-binding protein	GO:0005737,cytoplasm; GO:0000381,regulation of alternative mRNA splicing, via spliceosome; GO:0005634,nucleus; GO:0043484,regulation of RNA splicing; GO:0000932,P-body; GO:0009845,seed germination; GO:0003723,RNA binding; GO:0006417,regulation of translation; GO:0008380,RNA splicing; GO:0006397,mRNA processing	--
XLOC_008906	RchiOBHmChr2	84176511	84181324	-	K04460 serine/threonine-protein phosphatase 5 [EC:3.1.3.16] | (RefSeq) zinc finger BED domain-containing protein RICESLEEPER 2-like isoform X1 (A)	PREDICTED: zinc finger BED domain-containing protein RICESLEEPER 2-like [Ziziphus jujuba]	RecName: Full=Putative AC9 transposase;	SubName: Full=Uncharacterized protein {ECO:0000313|EMBL:EMJ15453.1}; Flags: Fragment;	Tam3-transposase (Ac family)	GO:0006310,DNA recombination; GO:0046983,protein dimerization activity; GO:0032196,transposition; GO:0003677,DNA binding	--
XLOC_017417	RchiOBHmChr5	62162648	62165583	+	--	--	--	--	--	--	--
XLOC_008107	RchiOBHmChr2	59021037	59021859	-	K14457 2-acylglycerol O-acyltransferase 2 [EC:2.3.1.22] | (RefSeq) diacylglycerol O-acyltransferase 2 (A)	PREDICTED: diacylglycerol O-acyltransferase 2 [Fragaria vesca subsp. vesca]	--	--	--	--	--
XLOC_020938	RchiOBHmChr6	30636499	30637396	+	--	--	--	--	--	--	--
XLOC_024247	RchiOBHmChr6	57732036	57732277	.	--	--	--	--	--	--	--
XLOC_000231	RchiOBHmChr0c36	19311	19700	.	--	--	--	--	--	--	--
XLOC_006123	RchiOBHmChr2	82258698	82260972	+	K14843 pescadillo | (RefSeq) uncharacterized LOC103429118 (A)	PREDICTED: uncharacterized protein LOC103965020 [Pyrus x bretschneideri]	--	SubName: Full=Uncharacterized protein {ECO:0000313|EMBL:ONI19676.1};	--	--	--
XLOC_005374	RchiOBHmChr2	56988936	56989229	+	--	--	--	--	--	--	--
XLOC_000466	RchiOBHmChr1	9278133	9279035	+	K03358 anaphase-promoting complex subunit 11 | (RefSeq) anaphase-promoting complex subunit 11 (A)	hypothetical protein TSUD_259970 [Trifolium subterraneum]	RecName: Full=Anaphase-promoting complex subunit 11 {ECO:0000303|PubMed:14508008}; AltName: Full=Cyclosome subunit 11 {ECO:0000303|PubMed:14508008};	SubName: Full=Zinc finger, RING-type {ECO:0000313|EMBL:ABN09776.1};	Anaphase-promoting complex (APC), subunit 11	GO:0005737,cytoplasm; GO:0045842,positive regulation of mitotic metaphase/anaphase transition; GO:0097602,cullin family protein binding; GO:0042787,NA; GO:0051301,cell division; GO:0046872,metal ion binding; GO:0061630,ubiquitin protein ligase activity; GO:0007049,cell cycle; GO:0005680,anaphase-promoting complex	--
XLOC_017882	RchiOBHmChr5	84906529	84907137	+	--	--	--	--	--	--	--
XLOC_028240	RchiOBHmChr7	68961121	68961403	.	--	--	--	--	--	--	--
XLOC_024112	RchiOBHmChr6	37576549	37576769	.	--	--	--	--	--	--	--
XLOC_023171	RchiOBHmChr6	52696302	52697037	-	--	--	--	--	--	--	--
XLOC_005955	RchiOBHmChr2	76703836	76704632	+	--	--	--	--	--	--	--
XLOC_019896	RchiOBHmChr5	10807050	10807320	.	--	--	--	--	--	--	--
XLOC_028145	RchiOBHmChr7	49470079	49470299	.	--	PREDICTED: uncharacterized protein LOC101313796 [Fragaria vesca subsp. vesca]	--	--	--	--	--
XLOC_003562	RchiOBHmChr1	16468498	16469397	.	--	--	--	--	--	--	--
XLOC_020356	RchiOBHmChr5	82422307	82422592	.	--	--	--	--	--	--	--
XLOC_024017	RchiOBHmChr6	25221543	25221752	.	--	--	--	--	--	--	--
XLOC_007046	RchiOBHmChr2	17921950	17922630	-	--	--	--	--	--	--	--
XLOC_010793	RchiOBHmChr3	31925471	31925934	+	--	--	--	--	--	--	--
XLOC_001271	RchiOBHmChr1	52996989	52997400	+	--	PREDICTED: uncharacterized protein LOC105351302 [Fragaria vesca subsp. vesca]	--	SubName: Full=Uncharacterized protein {ECO:0000313|EMBL:EMJ14972.1}; Flags: Fragment;	--	--	--
XLOC_015848	RchiOBHmChr4	31044973	31045274	.	--	--	--	--	--	--	--
XLOC_027318	RchiOBHmChr7	42744484	42745138	-	--	hypothetical protein Poptr_cp073 [Populus trichocarpa]	--	SubName: Full=Uncharacterized protein {ECO:0000313|EMBL:ABO36755.1};	--	GO:0016021,integral component of membrane; GO:0009507,chloroplast	--
XLOC_013235	RchiOBHmChr4	35027289	35028272	+	--	uncharacterized protein LOC109949862 [Prunus persica]	--	SubName: Full=Uncharacterized protein {ECO:0000313|EMBL:ONI01811.1};	--	GO:0008234,cysteine-type peptidase activity	--
XLOC_023848	RchiOBHmChr6	1026106	1026373	.	--	--	--	--	--	--	--
XLOC_003719	RchiOBHmChr1	43914389	43914637	.	--	--	--	--	--	--	--
XLOC_015909	RchiOBHmChr4	40988106	40988509	.	--	--	--	--	--	--	--
XLOC_027883	RchiOBHmChr7	12020431	12020975	.	--	--	--	--	--	--	--
XLOC_003823	RchiOBHmChr1	60016649	60016894	.	K14209 solute carrier family 36 (proton-coupled amino acid transporter) | (RefSeq) probable GABA transporter 2 (A)	PREDICTED: proline transporter 1-like [Fragaria vesca subsp. vesca]	RecName: Full=Proline transporter 1; Short=AtPROT1;	SubName: Full=Uncharacterized protein {ECO:0000313|EMBL:EMJ21592.1};	Amino acid transporters	GO:0016021,integral component of membrane; GO:0015193,L-proline transmembrane transporter activity; GO:0015824,proline transport; GO:0005886,plasma membrane	Protein of unknown function (DUF1450)
XLOC_007740	RchiOBHmChr2	44052022	44052308	-	--	--	--	--	--	--	--
XLOC_024216	RchiOBHmChr6	52138858	52139196	.	K07305 peptide-methionine (R)-S-oxide reductase [EC:1.8.4.12] | (RefSeq) uncharacterized mitochondrial protein AtMg00810-like (A)	PREDICTED: uncharacterized protein LOC101303284 [Fragaria vesca subsp. vesca]	RecName: Full=Retrovirus-related Pol polyprotein from transposon RE1; AltName: Full=Retro element 1 {ECO:0000303|PubMed:10689195}; Short=AtRE1 {ECO:0000303|PubMed:10689195}; Includes: RecName: Full=Protease RE1; EC=3.4.23.-; Includes: RecName: Full=Reverse transcriptase RE1; EC=2.7.7.49; Includes: RecName: Full=Endonuclease RE1;	SubName: Full=Copia protein {ECO:0000313|EMBL:KYP51654.1}; Flags: Fragment;	FOG: Transposon-encoded proteins with TYA, reverse transcriptase, integrase domains in various combinations	GO:0006310,DNA recombination; GO:0004519,endonuclease activity; GO:0015074,DNA integration; GO:0004190,aspartic-type endopeptidase activity; GO:0003676,nucleic acid binding; GO:0003964,RNA-directed DNA polymerase activity; GO:0046872,metal ion binding	--
XLOC_007247	RchiOBHmChr2	26231280	26231687	-	--	--	--	--	--	--	--
XLOC_002612	RchiOBHmChr1	42482945	42484215	-	--	uncharacterized membrane protein At1g16860-like [Prunus avium]	RecName: Full=Uncharacterized membrane protein At1g16860;	SubName: Full=Uncharacterized protein {ECO:0000313|EMBL:EMJ18919.1};	--	GO:0016021,integral component of membrane; GO:0005886,plasma membrane	--
XLOC_027876	RchiOBHmChr7	11519505	11520746	.	K04733 interleukin-1 receptor-associated kinase 4 [EC:2.7.11.1] | (RefSeq) LRR receptor-like serine/threonine-protein kinase IOS1 (A)	LRR receptor-like serine/threonine-protein kinase IOS1, partial [Prunus avium]	RecName: Full=Probable LRR receptor-like serine/threonine-protein kinase At2g28960; EC=2.7.11.1; Flags: Precursor;	SubName: Full=Putative LRR receptor-like serine/threonine-protein kinase At1g51880 family {ECO:0000313|EMBL:KYP78410.1}; Flags: Fragment;	--	GO:0004674,protein serine/threonine kinase activity; GO:0016021,integral component of membrane; GO:0005524,ATP binding	Protein tyrosine kinase
XLOC_024230	RchiOBHmChr6	54808994	54809267	.	--	--	--	--	--	--	--
XLOC_020095	RchiOBHmChr5	45178876	45179093	.	--	--	--	--	--	--	--
XLOC_003670	RchiOBHmChr1	36352186	36352558	.	--	--	--	--	--	--	--
XLOC_024181	RchiOBHmChr6	46249024	46249368	.	K04733 interleukin-1 receptor-associated kinase 4 [EC:2.7.11.1] | (RefSeq) probably inactive leucine-rich repeat receptor-like protein kinase At5g48380 (A)	probably inactive leucine-rich repeat receptor-like protein kinase At5g48380 [Prunus avium]	RecName: Full=Probably inactive leucine-rich repeat receptor-like protein kinase At5g48380; Flags: Precursor;	SubName: Full=Uncharacterized protein {ECO:0000313|EMBL:ONH92644.1}; Flags: Fragment;	--	GO:0033612,receptor serine/threonine kinase binding; GO:0060548,negative regulation of cell death; GO:0016021,integral component of membrane; GO:0016301,kinase activity; GO:0031348,negative regulation of defense response; GO:0042742,defense response to bacterium; GO:0005886,plasma membrane; GO:0004672,protein kinase activity; GO:0009506,plasmodesma; GO:0005524,ATP binding	--
XLOC_009155	RchiOBHmChr2	14284394	14284651	.	--	--	--	--	--	--	--
XLOC_019971	RchiOBHmChr5	22809203	22809504	.	--	--	--	--	--	--	--
XLOC_015897	RchiOBHmChr4	40100979	40101195	.	--	--	--	--	--	--	--
XLOC_020307	RchiOBHmChr5	75307099	75307311	.	--	--	--	--	--	--	--
XLOC_025212	RchiOBHmChr7	25460298	25460992	+	K19525 vacuolar protein sorting-associated protein 13A/C | (RefSeq) uncharacterized LOC101301394 (A)	PREDICTED: LOW QUALITY PROTEIN: uncharacterized protein LOC101301394 [Fragaria vesca subsp. vesca]	--	SubName: Full=Uncharacterized protein {ECO:0000313|EMBL:ONI06283.1};	Vacuolar protein sorting-associated protein	--	--
XLOC_009250	RchiOBHmChr2	29433292	29433570	.	--	--	--	--	--	--	--
XLOC_003869	RchiOBHmChr1	66408949	66409150	.	--	--	--	--	--	--	--
XLOC_009757	RchiOBHmChr2	81322892	81323892	.	--	--	--	--	--	--	--
XLOC_016668	RchiOBHmChr5	20500828	20502310	+	K15188 cyclin T | (RefSeq) cyclin-T1-5-like isoform X1 (A)	PREDICTED: cyclin-T1-5-like isoform X1 [Gossypium arboreum]	RecName: Full=Cyclin-T1-5; Short=CycT1;5; AltName: Full=Protein AtCycT-like1;	SubName: Full=Cyclin-T1-5 {ECO:0000313|EMBL:AQK86762.1};	CDK9 kinase-activating protein cyclin T	GO:1901409,positive regulation of phosphorylation of RNA polymerase II C-terminal domain; GO:0000307,cyclin-dependent protein kinase holoenzyme complex; GO:0016538,cyclin-dependent protein serine/threonine kinase regulator activity; GO:0045944,positive regulation of transcription by RNA polymerase II; GO:0007049,cell cycle; GO:0045737,positive regulation of cyclin-dependent protein serine/threoni…	Cyclin, N-terminal domain
XLOC_016816	RchiOBHmChr5	27294000	27294548	+	--	--	--	--	--	--	--
XLOC_020555	RchiOBHmChr6	7243760	7244269	+	--	--	--	--	--	--	--
XLOC_019959	RchiOBHmChr5	20838138	20838420	.	--	--	--	--	--	--	--
XLOC_023897	RchiOBHmChr6	8925245	8925888	.	K01303 acylaminoacyl-peptidase [EC:3.4.19.1] | (RefSeq) uncharacterized LOC101311565 (A)	PREDICTED: uncharacterized protein LOC105351333 [Fragaria vesca subsp. vesca]	--	SubName: Full=Uncharacterized protein {ECO:0000313|EnsemblPlants:Solyc12g019380.1.1};	FOG: Transposon-encoded proteins with TYA, reverse transcriptase, integrase domains in various combinations	GO:0003676,nucleic acid binding	--
XLOC_009301	RchiOBHmChr2	36578831	36579096	.	--	--	--	--	--	--	--
XLOC_020738	RchiOBHmChr6	16656691	16659699	+	--	--	--	--	--	--	--
XLOC_019583	RchiOBHmChr5	77082280	77082910	-	--	--	--	--	--	--	--
XLOC_020751	RchiOBHmChr6	17385780	17386818	+	--	retrotransposon polyprotein [Rosa rugosa]	--	SubName: Full=Retrotransposon polyprotein {ECO:0000313|EMBL:AFP55536.1};	--	GO:0015074,DNA integration; GO:0003676,nucleic acid binding	--
XLOC_017366	RchiOBHmChr5	58369568	58371461	+	--	LOW QUALITY PROTEIN: uncharacterized protein LOC111785639, partial [Cucurbita pepo subsp. pepo]	--	SubName: Full=Uncharacterized protein {ECO:0000313|EMBL:KHN48446.1};	--	--	--
XLOC_013040	RchiOBHmChr4	21631558	21634708	+	--	peptidyl-prolyl cis-trans isomerase FKBP17-1, chloroplastic [Prunus avium]	RecName: Full=Peptidyl-prolyl cis-trans isomerase FKBP17-1, chloroplastic; Short=PPIase FKBP17-1; EC=5.2.1.8; AltName: Full=FK506-binding protein 17-1; Short=AtFKBP17-1; AltName: Full=Immunophilin FKBP17-1; AltName: Full=Rotamase; Flags: Precursor;	RecName: Full=Peptidylprolyl isomerase {ECO:0000256|PROSITE-ProRule:PRU00277}; EC=5.2.1.8 {ECO:0000256|PROSITE-ProRule:PRU00277};	FKBP-type peptidyl-prolyl cis-trans isomerase	GO:0005737,cytoplasm; GO:0005528,FK506 binding; GO:0061077,chaperone-mediated protein folding; GO:0003755,peptidyl-prolyl cis-trans isomerase activity; GO:0009543,chloroplast thylakoid lumen	--
XLOC_002248	RchiOBHmChr1	20283626	20285009	-	K00327 NADPH-ferrihemoprotein reductase [EC:1.6.2.4] | (RefSeq) NADPH--cytochrome P450 reductase 2-like (A)	retrotransposon polyprotein [Rosa rugosa]	--	SubName: Full=Retrotransposon polyprotein {ECO:0000313|EMBL:AFP55536.1};	FOG: Transposon-encoded proteins with TYA, reverse transcriptase, integrase domains in various combinations	GO:0015074,DNA integration; GO:0003676,nucleic acid binding	--
XLOC_023154	RchiOBHmChr6	52259890	52263398	-	K11000 callose synthase [EC:2.4.1.-] | (RefSeq) callose synthase 7-like (A)	PREDICTED: uncharacterized protein LOC105351822 [Fragaria vesca subsp. vesca]	--	SubName: Full=uncharacterized protein LOC107991968 {ECO:0000313|RefSeq:XP_016902970.1};	FOG: Transposon-encoded proteins with TYA, reverse transcriptase, integrase domains in various combinations	--	Domain of unknown function (DUF4219)
XLOC_000111	RchiOBHmChr0c15	236472	241774	+	--	--	--	--	--	--	--
XLOC_014743	RchiOBHmChr4	33804286	33804779	-	--	--	--	--	--	--	--
XLOC_028081	RchiOBHmChr7	40023784	40024027	.	--	--	--	--	--	--	--
XLOC_003622	RchiOBHmChr1	24527337	24527643	.	--	--	--	--	--	--	--
XLOC_004875	RchiOBHmChr2	36846327	36847249	+	--	--	--	--	--	--	--
XLOC_025945	RchiOBHmChr7	63769547	63771131	+	--	--	--	--	--	--	--
XLOC_012496	RchiOBHmChr3	20126298	20126540	.	--	--	--	--	--	--	--
XLOC_017584	RchiOBHmChr5	70712090	70713704	+	--	--	--	--	--	--	--
XLOC_013697	RchiOBHmChr4	55029098	55029981	+	--	--	--	--	--	--	--
XLOC_008155	RchiOBHmChr2	61012608	61016021	-	--	--	--	--	--	--	--
XLOC_003864	RchiOBHmChr1	65588821	65589077	.	--	--	--	--	--	--	--
XLOC_017103	RchiOBHmChr5	41994220	41995004	+	--	--	--	--	--	--	--
XLOC_028012	RchiOBHmChr7	29821483	29822549	.	--	--	--	--	--	--	--
XLOC_019954	RchiOBHmChr5	20157612	20158448	.	--	--	--	--	--	--	--
XLOC_027952	RchiOBHmChr7	17830374	17830739	.	--	--	--	--	--	--	--
XLOC_008250	RchiOBHmChr2	63802846	63803344	-	--	--	--	--	--	--	--
XLOC_015904	RchiOBHmChr4	40553427	40553786	.	--	--	--	--	--	--	--
XLOC_003858	RchiOBHmChr1	65227039	65227282	.	--	--	--	--	--	--	--
XLOC_002297	RchiOBHmChr1	23401204	23401575	-	--	--	--	--	--	--	--
XLOC_019968	RchiOBHmChr5	22586048	22586530	.	--	--	--	--	--	--	--
XLOC_005623	RchiOBHmChr2	67249834	67251057	+	--	--	--	--	--	--	--
XLOC_026038	RchiOBHmChr7	67652467	67653497	+	--	PREDICTED: uncharacterized protein LOC101295301 [Fragaria vesca subsp. vesca]	--	SubName: Full=NBS protein {ECO:0000313|EMBL:AFK10164.1}; Flags: Fragment;	--	--	--
XLOC_000087	RchiOBHmChr0c08	205271	205475	.	--	--	--	--	--	--	--
XLOC_028117	RchiOBHmChr7	45572590	45572941	.	--	--	--	--	--	--	--
XLOC_026079	RchiOBHmChr7	69328136	69329394	+	--	--	--	--	--	--	--
XLOC_020018	RchiOBHmChr5	31721479	31721776	.	--	--	--	--	--	--	--
XLOC_023904	RchiOBHmChr6	9994544	9994802	.	--	--	--	--	--	--	--
XLOC_022584	RchiOBHmChr6	24838724	24853364	-	--	--	--	--	--	--	--
XLOC_005283	RchiOBHmChr2	53463832	53464865	+	--	--	--	--	--	--	--
XLOC_020268	RchiOBHmChr5	68340451	68340968	.	--	--	--	--	--	--	--
XLOC_021545	RchiOBHmChr6	57361581	57362068	+	--	PREDICTED: uncharacterized protein LOC105351333 [Fragaria vesca subsp. vesca]	--	--	--	--	--
XLOC_027800	RchiOBHmChr7	2337686	2338061	.	--	--	--	--	--	--	--
XLOC_015918	RchiOBHmChr4	43063783	43064051	.	--	--	--	--	--	--	--
XLOC_020004	RchiOBHmChr5	28462743	28463063	.	--	--	--	--	--	--	--
XLOC_023918	RchiOBHmChr6	11769513	11770507	.	--	--	--	--	--	--	--
XLOC_001924	RchiOBHmChr1	625488	633532	-	--	--	--	--	--	--	--
XLOC_012611	RchiOBHmChr3	39133739	39134037	.	--	--	--	--	--	--	--
XLOC_012596	RchiOBHmChr3	37217790	37218565	.	--	--	--	--	--	--	--
XLOC_027126	RchiOBHmChr7	30646196	30647018	-	--	--	--	--	--	--	--
XLOC_027927	RchiOBHmChr7	15876494	15876732	.	K17686 Cu+-exporting ATPase [EC:3.6.3.54] | (RefSeq) probable copper-transporting ATPase HMA5 (A)	PREDICTED: probable copper-transporting ATPase HMA5 [Fragaria vesca subsp. vesca]	RecName: Full=Probable copper-transporting ATPase HMA5; EC=3.6.3.54; AltName: Full=Probable copper-transporting ATPase 3; AltName: Full=Protein HEAVY METAL ATPASE 5;	SubName: Full=Uncharacterized protein {ECO:0000313|EMBL:EMJ12105.1};	Cation transport ATPase	GO:0005887,integral component of plasma membrane; GO:0010273,detoxification of copper ion; GO:0046688,response to copper ion; GO:0006825,copper ion transport; GO:0005388,calcium-transporting ATPase activity; GO:0005507,copper ion binding; GO:0005524,ATP binding; GO:0043231,intracellular membrane-bounded organelle	--
XLOC_007993	RchiOBHmChr2	54515918	54517276	-	--	PREDICTED: putative disease resistance protein RGA3 isoform X2 [Fragaria vesca subsp. vesca]	--	--	--	--	--
XLOC_008025	RchiOBHmChr2	55706749	55707167	-	--	--	--	--	--	--	--
XLOC_026377	RchiOBHmChr7	5843335	5847560	-	--	hypothetical protein glysoja_002638 [Glycine soja]	--	SubName: Full=Uncharacterized protein {ECO:0000313|EMBL:KCW83876.1};	--	GO:0016021,integral component of membrane	--
XLOC_007812	RchiOBHmChr2	46713267	46718615	-	K03013 DNA-directed RNA polymerases I, II, and III subunit RPABC1 | (RefSeq) DNA-directed RNA polymerase V subunit 5C-like (A)	hypothetical protein VITISV_040314 [Vitis vinifera]	--	SubName: Full=Uncharacterized protein {ECO:0000313|EMBL:CAN59707.1};	--	--	--
XLOC_011294	RchiOBHmChr3	5972745	5977098	-	K04079 molecular chaperone HtpG | (RefSeq) putative F-box protein At3g16210 isoform X1 (A)	PREDICTED: putative F-box protein At3g52320 [Fragaria vesca subsp. vesca]	RecName: Full=Putative F-box protein At4g09190;	SubName: Full=S locus F-box protein with the low allelic sequence polymorphism 3-S4 {ECO:0000313|EMBL:BAF36715.1};	--	--	F-box associated domain
XLOC_008614	RchiOBHmChr2	75148575	75149465	-	--	--	--	--	--	--	--
XLOC_003606	RchiOBHmChr1	22173786	22174058	.	--	inactive poly [ADP-ribose]	RecName: Full=Inactive poly [ADP-ribose] polymerase RCD1; AltName: Full=Protein RADICAL-INDUCED CELL DEATH 1;	SubName: Full=Inactive poly [ADP-ribose] polymerase RCD1 {ECO:0000313|EMBL:KEH44339.1};	--	GO:0005737,cytoplasm; GO:0016032,viral process; GO:0009414,response to water deprivation; GO:0009816,defense response to bacterium, incompatible interaction; GO:0005634,nucleus; GO:0009867,jasmonic acid mediated signaling pathway; GO:2000377,regulation of reactive oxygen species metabolic process; GO:0000303,response to superoxide; GO:0009723,response to ethylene; GO:0012501,programmed cell death…	--
XLOC_009619	RchiOBHmChr2	67608929	67609428	.	--	--	--	--	--	--	--
XLOC_012395	RchiOBHmChr3	6775803	6776321	.	K22804 structural maintenance of chromosomes protein 6 | (RefSeq) structural maintenance of chromosomes protein 6B-like (A)	PREDICTED: uncharacterized mitochondrial protein AtMg00310-like [Malus domestica]	RecName: Full=Uncharacterized mitochondrial protein AtMg00310; AltName: Full=ORF154;	SubName: Full=Uncharacterized protein {ECO:0000313|EMBL:EMJ28511.1};	FOG: Reverse transcriptase	GO:0005739,mitochondrion	--
XLOC_015024	RchiOBHmChr4	48371005	48371271	-	--	--	--	--	--	--	--
XLOC_010940	RchiOBHmChr3	40329134	40333240	+	--	--	--	--	--	--	Helix-turn-helix domain
XLOC_021346	RchiOBHmChr6	50945794	50946259	+	--	--	--	--	--	--	Protein of unknown function (DUF4088)
XLOC_019483	RchiOBHmChr5	72284362	72285966	-	K04460 serine/threonine-protein phosphatase 5 [EC:3.1.3.16] | (RefSeq) zinc finger BED domain-containing protein RICESLEEPER 2-like isoform X1 (A)	PREDICTED: zinc finger BED domain-containing protein RICESLEEPER 2-like [Fragaria vesca subsp. vesca]	--	SubName: Full=Uncharacterized protein {ECO:0000313|EMBL:EMJ15453.1}; Flags: Fragment;	Tam3-transposase (Ac family)	GO:0046983,protein dimerization activity; GO:0003677,DNA binding	--
XLOC_022953	RchiOBHmChr6	44954432	44956068	-	--	--	--	--	--	--	--
XLOC_024314	RchiOBHmChr6	68575454	68575869	.	K02943 large subunit ribosomal protein LP2 | (RefSeq) uncharacterized LOC103407829 (A)	PREDICTED: uncharacterized protein LOC105352806 [Fragaria vesca subsp. vesca]	--	SubName: Full=Hypothetical transposable element-related protein {ECO:0000313|EMBL:CDF77009.1}; Flags: Fragment;	FOG: Transposon-encoded proteins with TYA, reverse transcriptase, integrase domains in various combinations	GO:0015074,DNA integration; GO:0008270,zinc ion binding; GO:0003676,nucleic acid binding	--
XLOC_013561	RchiOBHmChr4	50779985	50780653	+	--	--	--	--	--	--	Protein of unknown function (DUF1270)
XLOC_015821	RchiOBHmChr4	26919945	26921518	.	--	--	--	--	--	--	--
XLOC_009994	RchiOBHmChr3	4549111	4549924	+	--	--	--	--	--	--	--
XLOC_009770	RchiOBHmChr2	82678287	82678509	.	--	--	--	--	--	--	--
XLOC_009277	RchiOBHmChr2	33263346	33263832	.	K04733 interleukin-1 receptor-associated kinase 4 [EC:2.7.11.1] | (RefSeq) receptor-like serine/threonine-protein kinase SD1-7 (A)	PREDICTED: G-type lectin S-receptor-like serine/threonine-protein kinase RKS1 [Fragaria vesca subsp. vesca]	RecName: Full=G-type lectin S-receptor-like serine/threonine-protein kinase SRK; EC=2.7.11.1; Flags: Precursor;	SubName: Full=Uncharacterized protein {ECO:0000313|EMBL:ONI10159.1};	--	GO:0009816,defense response to bacterium, incompatible interaction; GO:0016021,integral component of membrane; GO:0030246,carbohydrate binding; GO:0004674,protein serine/threonine kinase activity; GO:0005516,calmodulin binding; GO:0005886,plasma membrane; GO:0046777,protein autophosphorylation; GO:0005524,ATP binding; GO:0048544,recognition of pollen	Domain of unknown function (DUF3403)
XLOC_025534	RchiOBHmChr7	40049590	40062552	+	--	--	--	--	--	--	--
XLOC_003708	RchiOBHmChr1	41926820	41927244	.	--	--	--	--	--	--	--
XLOC_003657	RchiOBHmChr1	32529887	32530492	.	K01904 4-coumarate--CoA ligase [EC:6.2.1.12] | (RefSeq) 4-coumarate--CoA ligase 2 (A)	PREDICTED: uncharacterized protein LOC101302915 isoform X2 [Fragaria vesca subsp. vesca]	--	SubName: Full=Uncharacterized protein {ECO:0000313|EMBL:KHN34207.1}; Flags: Fragment;	--	--	--
XLOC_012682	RchiOBHmChr3	47890300	47891203	.	K14175 (3S,6E)-nerolidol synthase [EC:4.2.3.48] | (RefSeq) (3S,6E)-nerolidol synthase 1-like (A)	PREDICTED: uncharacterized protein LOC101296828 [Fragaria vesca subsp. vesca]	--	SubName: Full=Reverse transcriptase {ECO:0000313|EMBL:OMO95998.1};	FOG: Transposon-encoded proteins with TYA, reverse transcriptase, integrase domains in various combinations	GO:0003964,RNA-directed DNA polymerase activity; GO:0015074,DNA integration; GO:0004523,RNA-DNA hybrid ribonuclease activity; GO:0003676,nucleic acid binding	--
XLOC_014779	RchiOBHmChr4	35473199	35474000	-	K05275 pyridoxine 4-dehydrogenase [EC:1.1.1.65] | (RefSeq) probable pyridoxal reductase 2 (A)	probable aldo-keto reductase 2 [Prunus avium]	RecName: Full=Probable aldo-keto reductase 2; EC=1.1.1.-;	SubName: Full=Uncharacterized protein {ECO:0000313|EMBL:EMJ23611.1};	Voltage-gated shaker-like K+ channel, subunit beta/KCNAB	GO:0016491,oxidoreductase activity	--
XLOC_005120	RchiOBHmChr2	46440079	46442373	+	--	--	--	--	--	--	--
XLOC_001963	RchiOBHmChr1	2913778	2914252	-	--	--	--	--	--	--	--
XLOC_012883	RchiOBHmChr4	10684964	10686506	+	--	--	--	--	--	--	--
XLOC_013062	RchiOBHmChr4	23481776	23483619	+	--	--	--	--	--	--	--
XLOC_020271	RchiOBHmChr5	69366636	69366837	.	--	--	--	--	--	--	--
XLOC_009025	RchiOBHmChr2	87267608	87268759	-	--	--	--	--	--	--	--
XLOC_017285	RchiOBHmChr5	53806140	53806471	+	--	--	--	--	--	--	--
XLOC_020259	RchiOBHmChr5	66922446	66922649	.	K17815 exonuclease V [EC:3.1.-.-] | (RefSeq) exonuclease V, chloroplastic (A)	exonuclease V, chloroplastic [Prunus avium]	--	SubName: Full=Uncharacterized protein {ECO:0000313|EMBL:EMJ06749.1};	--	GO:0045145,single-stranded DNA 5'-3' exodeoxyribonuclease activity	--
XLOC_024810	RchiOBHmChr7	10909528	10915764	+	--	--	--	--	--	--	--
XLOC_017008	RchiOBHmChr5	36155293	36156600	+	K18420 RISC-loading complex subunit TARBP2 | (RefSeq) ribonuclease 3-like protein 2 (A)	PREDICTED: ribonuclease 3-like protein 2 [Fragaria vesca subsp. vesca]	RecName: Full=Ribonuclease 3-like protein 2; EC=3.1.26.-; AltName: Full=Ribonuclease III-like protein 2; Short=RNase III-like protein 2; AltName: Full=Ribonuclease three-like protein 2;	SubName: Full=Uncharacterized protein {ECO:0000313|EMBL:ONI13401.1};	dsRNA-specific nuclease Dicer and related ribonucleases	GO:0005737,cytoplasm; GO:0016442,RISC complex; GO:0004525,ribonuclease III activity; GO:0030422,production of siRNA involved in RNA interference; GO:0005634,nucleus; GO:0003723,RNA binding; GO:0046872,metal ion binding; GO:0006364,rRNA processing	--
XLOC_009614	RchiOBHmChr2	67192330	67192568	.	--	PREDICTED: uncharacterized protein LOC101304111 [Fragaria vesca subsp. vesca]	--	SubName: Full=Uncharacterized protein {ECO:0000313|EMBL:EMJ16052.1};	--	--	--
XLOC_009513	RchiOBHmChr2	57905253	57905469	.	--	--	--	--	--	--	--
XLOC_020455	RchiOBHmChr6	2696698	2699499	+	--	--	--	--	--	--	--
XLOC_016717	RchiOBHmChr5	22537281	22538089	+	--	--	--	--	--	--	--
XLOC_015995	RchiOBHmChr4	55214413	55214833	.	--	--	--	--	--	--	--
XLOC_020009	RchiOBHmChr5	30225456	30225690	.	--	--	--	--	--	--	--
XLOC_009722	RchiOBHmChr2	78862404	78862768	.	--	--	--	--	--	--	--
XLOC_023995	RchiOBHmChr6	22162224	22162544	.	--	--	--	--	--	--	--
XLOC_024066	RchiOBHmChr6	32254201	32254524	.	--	--	--	--	--	--	--
XLOC_011495	RchiOBHmChr3	11168853	11169310	-	K17086 transmembrane 9 superfamily member 2/4 | (RefSeq) uncharacterized LOC101300290 (A)	PREDICTED: uncharacterized protein LOC101304582 [Fragaria vesca subsp. vesca]	--	SubName: Full=Uncharacterized protein {ECO:0000313|EMBL:EMJ07458.1}; Flags: Fragment;	--	GO:0008270,zinc ion binding; GO:0003676,nucleic acid binding	--
XLOC_020113	RchiOBHmChr5	47319803	47320208	.	K21343 ubiquitin carboxyl-terminal hydrolase 15 [EC:3.4.19.12] | (RefSeq) ubiquitin carboxyl-terminal hydrolase 8 (A)	PREDICTED: ubiquitin carboxyl-terminal hydrolase 8 isoform X3 [Fragaria vesca subsp. vesca]	RecName: Full=Ubiquitin carboxyl-terminal hydrolase 8; EC=3.4.19.12; AltName: Full=Deubiquitinating enzyme 8; Short=AtUBP8; AltName: Full=Ubiquitin thioesterase 8; AltName: Full=Ubiquitin-specific-processing protease 8;	SubName: Full=Uncharacterized protein {ECO:0000313|EMBL:ONI01575.1};	Ubiquitin C-terminal hydrolase	GO:0006511,ubiquitin-dependent protein catabolic process; GO:0016579,protein deubiquitination; GO:0036459,thiol-dependent ubiquitinyl hydrolase activity	--
XLOC_019500	RchiOBHmChr5	73016679	73018314	-	--	--	--	--	--	--	--
XLOC_019797	RchiOBHmChr5	88018740	88026785	-	--	--	--	--	--	--	--
XLOC_023090	RchiOBHmChr6	49526060	49526560	-	--	--	--	--	--	--	--
XLOC_025578	RchiOBHmChr7	43671390	43673088	+	--	--	--	--	--	--	--
XLOC_025539	RchiOBHmChr7	41318867	41329789	+	--	--	--	--	--	--	--
XLOC_016037	RchiOBHmChr4	63435840	63436308	.	--	--	--	--	--	--	--
XLOC_007408	RchiOBHmChr2	33779492	33785451	-	K01859 chalcone isomerase [EC:5.5.1.6] | (RefSeq) chalcone--flavonone isomerase (A)	NAD(P)H-quinone oxidoreductase subunit 2 A, chloroplastic [Capsicum chinense]	--	SubName: Full=NAD(P)H-quinone oxidoreductase subunit 2 A, chloroplastic {ECO:0000313|EMBL:PHT98328.1};	--	--	--
XLOC_015833	RchiOBHmChr4	27815486	27815837	.	--	--	--	--	--	--	--
XLOC_017345	RchiOBHmChr5	56627127	56628450	+	--	--	--	--	--	--	--
XLOC_000244	RchiOBHmChr0c39	118128	118974	-	--	--	--	--	--	--	--
XLOC_025815	RchiOBHmChr7	57241190	57243764	+	K14209 solute carrier family 36 (proton-coupled amino acid transporter) | (RefSeq) probable amino acid permease 7 (A)	hypothetical protein CUMW_109040 [Citrus unshiu]	RecName: Full=Amino acid permease 6; AltName: Full=Amino acid transporter AAP6;	SubName: Full=Uncharacterized protein {ECO:0000313|EMBL:GAY48065.1};	Amino acid transporters	GO:0015293,symporter activity; GO:0016021,integral component of membrane; GO:0015810,aspartate transmembrane transport; GO:0015827,tryptophan transport; GO:0005886,plasma membrane; GO:0015175,neutral amino acid transmembrane transporter activity; GO:0015172,acidic amino acid transmembrane transporter activity	--
XLOC_009807	RchiOBHmChr2	88107367	88108551	.	--	PREDICTED: F-box protein At2g26160-like [Fragaria vesca subsp. vesca]	--	SubName: Full=Uncharacterized protein {ECO:0000313|EMBL:ONI15913.1};	--	--	--
XLOC_011802	RchiOBHmChr3	20341951	20342835	-	--	--	--	--	--	--	--
XLOC_001095	RchiOBHmChr1	45671556	45673620	+	K14802 phospholipid-transporting ATPase [EC:3.6.3.1] | (RefSeq) phospholipid-transporting ATPase 1-like (A)	retrotransposon protein [Rosa rugosa]	RecName: Full=Retrovirus-related Pol polyprotein from transposon TNT 1-94; Includes: RecName: Full=Protease; EC=3.4.23.-; Includes: RecName: Full=Reverse transcriptase; EC=2.7.7.49; Includes: RecName: Full=Endonuclease;	SubName: Full=Retrotransposon protein {ECO:0000313|EMBL:AFP55573.1};	FOG: Transposon-encoded proteins with TYA, reverse transcriptase, integrase domains in various combinations	GO:0004519,endonuclease activity; GO:0015074,DNA integration; GO:0004190,aspartic-type endopeptidase activity; GO:0008270,zinc ion binding; GO:0003676,nucleic acid binding; GO:0003964,RNA-directed DNA polymerase activity	--
XLOC_008227	RchiOBHmChr2	63321044	63321473	-	--	--	--	--	--	--	--
XLOC_023591	RchiOBHmChr6	63787060	63787555	-	--	--	--	--	--	--	--
XLOC_012396	RchiOBHmChr3	6814959	6815939	.	K00521 ferric-chelate reductase [EC:1.16.1.7] | (RefSeq) ferric reduction oxidase 7, chloroplastic-like (A)	PREDICTED: NAC domain-containing protein 78-like [Fragaria vesca subsp. vesca]	RecName: Full=NAC domain-containing protein 17 {ECO:0000303|PubMed:15029955}; Short=ANAC017 {ECO:0000303|PubMed:15029955}; AltName: Full=Protein NTM1-like 7 {ECO:0000303|PubMed:17158162}; AltName: Full=Protein REGULATORS OF AOX1A 2 {ECO:0000303|PubMed:24045017};	SubName: Full=Uncharacterized protein {ECO:0000313|EMBL:ONH90311.1};	--	GO:0003700,DNA-binding transcription factor activity; GO:0016021,integral component of membrane; GO:0070301,cellular response to hydrogen peroxide; GO:0005789,endoplasmic reticulum membrane; GO:0006351,transcription, DNA-templated; GO:0003677,DNA binding; GO:0005634,nucleus	--
XLOC_019475	RchiOBHmChr5	71850911	71852937	-	--	PREDICTED: uncharacterized protein LOC101292908 [Fragaria vesca subsp. vesca]	--	--	--	--	--
XLOC_006061	RchiOBHmChr2	80264602	80266953	+	K15889 prenylcysteine alpha-carboxyl methylesterase [EC:3.1.1.-] | (RefSeq) probable isoprenylcysteine alpha-carbonyl methylesterase ICMEL2 (A)	PREDICTED: probable isoprenylcysteine alpha-carbonyl methylesterase ICMEL2 isoform X2 [Fragaria vesca subsp. vesca]	RecName: Full=Probable isoprenylcysteine alpha-carbonyl methylesterase ICMEL2; EC=3.1.1.n2; AltName: Full=Isoprenylcysteine methylesterase-like protein 2;	SubName: Full=Uncharacterized protein {ECO:0000313|EMBL:ONI18822.1};	Carboxylesterase and related proteins	GO:0009737,response to abscisic acid; GO:0010296,prenylcysteine methylesterase activity; GO:0016021,integral component of membrane; GO:0000139,Golgi membrane; GO:0005789,endoplasmic reticulum membrane; GO:0009056,catabolic process; GO:0008236,serine-type peptidase activity	--
XLOC_020943	RchiOBHmChr6	30928346	30928766	+	--	--	--	--	--	--	--
XLOC_027802	RchiOBHmChr7	2447241	2448127	.	--	--	--	--	--	--	--
XLOC_015868	RchiOBHmChr4	33614559	33614888	.	--	--	--	--	--	--	--
XLOC_021345	RchiOBHmChr6	50809949	50810730	+	K00327 NADPH-ferrihemoprotein reductase [EC:1.6.2.4] | (RefSeq) NADPH--cytochrome P450 reductase 2-like (A)	PREDICTED: uncharacterized protein LOC105969698 [Erythranthe guttata]	--	SubName: Full=Retrotransposon protein, putative, Ty1-copia subclass {ECO:0000313|EMBL:ABA98087.1};	FOG: Transposon-encoded proteins with TYA, reverse transcriptase, integrase domains in various combinations	GO:0015074,DNA integration; GO:0003676,nucleic acid binding	--
XLOC_015038	RchiOBHmChr4	49082340	49090446	-	K04733 interleukin-1 receptor-associated kinase 4 [EC:2.7.11.1] | (RefSeq) uncharacterized LOC103454355 (A)	hypothetical protein VITISV_029802 [Vitis vinifera]	--	SubName: Full=Uncharacterized protein {ECO:0000313|EMBL:CAN62325.1};	FOG: Transposon-encoded proteins with TYA, reverse transcriptase, integrase domains in various combinations	--	--
XLOC_028184	RchiOBHmChr7	60057110	60057816	.	--	PREDICTED: uncharacterized protein LOC105352717 [Fragaria vesca subsp. vesca]	--	SubName: Full=Retrotransposon polyprotein {ECO:0000313|EMBL:AFP55536.1};	--	GO:0015074,DNA integration; GO:0003676,nucleic acid binding	--
XLOC_003542	RchiOBHmChr1	13496958	13497266	.	--	--	--	--	--	--	--
XLOC_015854	RchiOBHmChr4	32034331	32034532	.	--	PREDICTED: uncharacterized protein At3g49140 isoform X1 [Fragaria vesca subsp. vesca]	--	SubName: Full=Uncharacterized protein {ECO:0000313|EMBL:ONI29180.1};	FOG: PPR repeat	GO:0048037,cofactor binding	--
XLOC_015051	RchiOBHmChr4	49570605	49572398	-	--	--	--	--	--	--	--
XLOC_007810	RchiOBHmChr2	46669845	46670904	-	--	--	--	--	--	--	--
XLOC_023854	RchiOBHmChr6	1836760	1837095	.	--	--	--	--	--	--	--
XLOC_009794	RchiOBHmChr2	85871016	85872205	.	K20887 xyloglucan glycosyltransferase 4 [EC:2.4.1.-] | (RefSeq) xyloglucan glycosyltransferase 4-like (A)	PREDICTED: gibberellin-regulated protein 14-like [Fragaria vesca subsp. vesca]	RecName: Full=Gibberellin-regulated protein 14; AltName: Full=GAST1 protein homolog 14; Flags: Precursor;	SubName: Full=gibberellin-regulated protein 14-like {ECO:0000313|RefSeq:XP_018828842.1};	--	GO:0009737,response to abscisic acid; GO:0009740,gibberellic acid mediated signaling pathway; GO:0009739,response to gibberellin; GO:2000377,regulation of reactive oxygen species metabolic process; GO:0005576,extracellular region; GO:0005886,plasma membrane; GO:0009651,response to salt stress	--
XLOC_000625	RchiOBHmChr1	19446967	19449323	+	K17535 serine/threonine-protein kinase TNNI3K [EC:2.7.11.1] | (RefSeq) uncharacterized LOC105353223 (A)	PREDICTED: uncharacterized protein LOC105350851 [Fragaria vesca subsp. vesca]	--	SubName: Full=Uncharacterized protein {ECO:0000313|EMBL:EMJ27538.1}; Flags: Fragment;	FOG: Reverse transcriptase	GO:0003676,nucleic acid binding	zinc-binding in reverse transcriptase
XLOC_022978	RchiOBHmChr6	45755532	45756298	-	--	--	--	--	--	--	--
XLOC_012100	RchiOBHmChr3	35178239	35179947	-	--	carbohydrate-binding-like fold protein, partial [Populus trichocarpa]	--	SubName: Full=Carbohydrate-binding-like fold protein {ECO:0000313|EMBL:AIU49964.1}; Flags: Fragment;	--	GO:0005794,Golgi apparatus; GO:0009505,plant-type cell wall; GO:0005774,vacuolar membrane; GO:0030246,carbohydrate binding; GO:0005783,endoplasmic reticulum	--
XLOC_003849	RchiOBHmChr1	64160942	64161237	.	--	--	--	--	--	--	--
XLOC_009401	RchiOBHmChr2	47741891	47742151	.	--	--	--	--	--	--	--
XLOC_003787	RchiOBHmChr1	55606691	55607032	.	--	--	--	--	--	--	--
XLOC_020221	RchiOBHmChr5	60859694	60860304	.	--	--	--	--	--	--	--
XLOC_021258	RchiOBHmChr6	47007883	47008394	+	--	--	--	--	--	--	--
XLOC_005644	RchiOBHmChr2	67909444	67911123	+	--	--	--	--	--	--	--
XLOC_015718	RchiOBHmChr4	11750469	11751011	.	--	--	--	--	--	--	--
XLOC_024089	RchiOBHmChr6	34422727	34422979	.	--	--	--	--	--	--	--
XLOC_025361	RchiOBHmChr7	31530867	31531897	+	--	--	--	--	--	--	--
XLOC_012595	RchiOBHmChr3	37122714	37123456	.	--	--	--	--	--	--	--
XLOC_022675	RchiOBHmChr6	29621884	29649153	-	--	--	--	--	--	--	--
XLOC_012680	RchiOBHmChr3	47673232	47673684	.	K13863 solute carrier family 7 (cationic amino acid transporter), member 1 | (RefSeq) uncharacterized protein LOC110638420 (A)	PREDICTED: uncharacterized protein LOC101304036 [Fragaria vesca subsp. vesca]	--	SubName: Full=Uncharacterized protein {ECO:0000313|EMBL:EMJ05017.1}; Flags: Fragment;	--	--	--
XLOC_001951	RchiOBHmChr1	2189936	2190543	-	K07904 Ras-related protein Rab-11A | (RefSeq) ras-related protein RABA4c (A)	PREDICTED: ras-related protein RABA4c [Fragaria vesca subsp. vesca]	RecName: Full=Ras-related protein RABA4c; Short=AtRABA4c; AltName: Full=Ras-related protein SMG1;	SubName: Full=Uncharacterized protein {ECO:0000313|EMBL:ONI20316.1};	GTPase Rab11/YPT3, small G protein superfamily	GO:0005794,Golgi apparatus; GO:0003924,GTPase activity; GO:0005886,plasma membrane; GO:0015031,protein transport; GO:0005768,endosome; GO:0005525,GTP binding	50S ribosome-binding GTPase
XLOC_005479	RchiOBHmChr2	61351128	61353221	+	K05666 ATP-binding cassette, subfamily C (CFTR/MRP), member 2 | (RefSeq) ABC transporter C family member 8 (A)	PREDICTED: ABC transporter C family member 8 [Prunus mume]	RecName: Full=ABC transporter C family member 8; Short=ABC transporter ABCC.8; Short=AtABCC8; EC=3.6.3.44; AltName: Full=ATP-energized glutathione S-conjugate pump 6; AltName: Full=Glutathione S-conjugate-transporting ATPase 6; AltName: Full=Multidrug resistance-associated protein 6; Flags: Precursor;	SubName: Full=Uncharacterized protein {ECO:0000313|EMBL:ONI15618.1};	Multidrug resistance-associated protein/mitoxantrone resistance protein, ABC superfamily	GO:0000325,plant-type vacuole; GO:0016021,integral component of membrane; GO:0042626,ATPase activity, coupled to transmembrane movement of substances; GO:0005774,vacuolar membrane; GO:0008559,xenobiotic transmembrane transporting ATPase activity; GO:0055085,transmembrane transport; GO:0005524,ATP binding	--
XLOC_012409	RchiOBHmChr3	8727260	8727838	.	K04733 interleukin-1 receptor-associated kinase 4 [EC:2.7.11.1] | (RefSeq) probable serine/threonine-protein kinase PBL18 (A)	PREDICTED: probable receptor-like protein kinase At3g55450 [Fragaria vesca subsp. vesca]	RecName: Full=Probable serine/threonine-protein kinase PBL5 {ECO:0000305}; EC=2.7.11.1 {ECO:0000305}; AltName: Full=PBS1-like protein 5 {ECO:0000303|PubMed:20413097}; AltName: Full=Serine/threonine-protein kinase RLCKVII {ECO:0000305};	SubName: Full=Uncharacterized protein {ECO:0000313|EMBL:EMJ06211.1};	Serine/threonine protein kinase	GO:0006952,defense response; GO:0006468,protein phosphorylation; GO:0004675,transmembrane receptor protein serine/threonine kinase activity; GO:0007166,cell surface receptor signaling pathway; GO:0005886,plasma membrane; GO:0005524,ATP binding	--
XLOC_013334	RchiOBHmChr4	40588123	40591547	+	K06228 fused [EC:2.7.11.1] | (RefSeq) hypothetical protein (A)	retrotransposon polyprotein [Rosa rugosa]	--	SubName: Full=Retrotransposon polyprotein {ECO:0000313|EMBL:AFP55536.1};	--	GO:0015074,DNA integration; GO:0003676,nucleic acid binding	--
XLOC_003605	RchiOBHmChr1	21778528	21778731	.	K08333 phosphoinositide-3-kinase, regulatory subunit 4 [EC:2.7.11.1] | (RefSeq) phosphoinositide 3-kinase regulatory subunit 4 (A)	PREDICTED: phosphoinositide 3-kinase regulatory subunit 4 isoform X2 [Malus domestica]	RecName: Full=Serine/threonine-protein kinase VPS15 {ECO:0000303|PubMed:21833541}; EC=2.7.11.1 {ECO:0000255|PROSITE-ProRule:PRU00159}; AltName: Full=Vacuolar protein sorting-associated protein 15 {ECO:0000303|PubMed:21833541}; Short=AtVPS15 {ECO:0000303|PubMed:21833541};	SubName: Full=Uncharacterized protein {ECO:0000313|EMBL:ONI21424.1};	Protein kinase containing WD40 repeats	GO:0005737,cytoplasm; GO:0005794,Golgi apparatus; GO:0006468,protein phosphorylation; GO:0080008,Cul4-RING E3 ubiquitin ligase complex; GO:0009555,pollen development; GO:0005643,nuclear pore; GO:0030242,autophagy of peroxisome; GO:0005770,late endosome; GO:0016236,macroautophagy; GO:0006623,protein targeting to vacuole; GO:0071561,nucleus-vacuole junction; GO:0004674,protein serine/threonine kina…	--
XLOC_007793	RchiOBHmChr2	46197425	46197749	-	--	--	--	--	--	--	--
XLOC_027509	RchiOBHmChr7	54178958	54179641	-	K06228 fused [EC:2.7.11.1] | (RefSeq) hypothetical protein (A)	retrotransposon polyprotein [Rosa rugosa]	--	SubName: Full=Retrotransposon polyprotein {ECO:0000313|EMBL:AFP55536.1};	FOG: Transposon-encoded proteins with TYA, reverse transcriptase, integrase domains in various combinations	GO:0015074,DNA integration; GO:0003676,nucleic acid binding	--
XLOC_017182	RchiOBHmChr5	45938144	45939741	+	--	--	--	--	--	--	--
XLOC_002004	RchiOBHmChr1	5047063	5049285	-	--	--	--	--	--	--	--
XLOC_003537	RchiOBHmChr1	13057946	13058287	.	K14175 (3S,6E)-nerolidol synthase [EC:4.2.3.48] | (RefSeq) (3S,6E)-nerolidol synthase 1-like (A)	uncharacterized protein LOC109947421 [Prunus persica]	--	SubName: Full=Uncharacterized protein {ECO:0000313|EMBL:PKA60372.1};	FOG: Transposon-encoded proteins with TYA, reverse transcriptase, integrase domains in various combinations	--	--
XLOC_023871	RchiOBHmChr6	4151358	4151680	.	--	--	--	--	--	--	--
XLOC_028189	RchiOBHmChr7	61189549	61190037	.	--	--	--	--	--	--	--
XLOC_000103	RchiOBHmChr0c12	219963	220254	.	--	--	--	--	--	--	--
XLOC_015859	RchiOBHmChr4	32520712	32521238	.	--	--	--	--	--	--	--
XLOC_000565	RchiOBHmChr1	15547331	15548075	+	--	gag-pol polyprotein [Rosa rugosa]	--	SubName: Full=Gag-pol polyprotein {ECO:0000313|EMBL:AFP55546.1};	--	GO:0015074,DNA integration; GO:0003676,nucleic acid binding	--
XLOC_019997	RchiOBHmChr5	27426178	27426453	.	--	--	--	--	--	--	--
XLOC_015871	RchiOBHmChr4	33852048	33852321	.	K19347 SUN domain-containing protein 1/2 | (RefSeq) LOW QUALITY PROTEIN: uncharacterized protein LOC106340299 (A)	Gag protease polyprotein [Theobroma cacao]	--	SubName: Full=Gag protease polyprotein {ECO:0000313|EMBL:EOX94092.1};	FOG: Transposon-encoded proteins with TYA, reverse transcriptase, integrase domains in various combinations	GO:0015074,DNA integration; GO:0008233,peptidase activity; GO:0003676,nucleic acid binding	Integrase zinc binding domain
XLOC_023859	RchiOBHmChr6	2886804	2887126	.	--	--	--	--	--	--	--
XLOC_005122	RchiOBHmChr2	46485468	46485804	+	--	--	--	--	--	--	--
XLOC_009799	RchiOBHmChr2	86539639	86539980	.	--	--	--	--	--	--	--
XLOC_025668	RchiOBHmChr7	49306308	49307069	+	K10523 speckle-type POZ protein | (RefSeq) uncharacterized protein LOC107279274 (A)	PREDICTED: uncharacterized protein LOC105350030 [Fragaria vesca subsp. vesca]	--	SubName: Full=Retrotransposon protein, putative, unclassified {ECO:0000313|EMBL:ABB47451.1};	--	--	--
XLOC_009227	RchiOBHmChr2	27277551	27278006	.	--	--	--	--	--	--	--
XLOC_009720	RchiOBHmChr2	78801093	78802207	.	--	PREDICTED: uncharacterized protein LOC105350898 [Fragaria vesca subsp. vesca]	--	--	--	--	--
XLOC_014729	RchiOBHmChr4	33039216	33039543	-	--	hypothetical protein AQUCO_00700459v1 [Aquilegia coerulea]	--	SubName: Full=Uncharacterized protein {ECO:0000313|EMBL:PIA56119.1};	--	--	--
XLOC_009313	RchiOBHmChr2	38141557	38141862	.	--	--	--	--	--	--	--
XLOC_000953	RchiOBHmChr1	39851080	39851711	+	--	--	--	--	--	--	--
XLOC_017286	RchiOBHmChr5	53806586	53806993	+	K00106 xanthine dehydrogenase/oxidase [EC:1.17.1.4 1.17.3.2] | (RefSeq) xanthine dehydrogenase 1 (A)	hypothetical protein L484_010620 [Morus notabilis]	RecName: Full=Xanthine dehydrogenase 2; Short=AtXDH2; EC=1.17.1.4 {ECO:0000250|UniProtKB:Q8GUQ8};	SubName: Full=Uncharacterized protein {ECO:0000313|EMBL:EXB29561.1};	Xanthine dehydrogenase	GO:0050660,flavin adenine dinucleotide binding; GO:0016614,oxidoreductase activity, acting on CH-OH group of donors; GO:0005829,cytosol; GO:0051537,2 iron, 2 sulfur cluster binding; GO:0016903,oxidoreductase activity, acting on the aldehyde or oxo group of donors; GO:0009115,xanthine catabolic process; GO:0004854,xanthine dehydrogenase activity; GO:0005506,iron ion binding; GO:0046110,xanthine me…	--
XLOC_013378	RchiOBHmChr4	42279900	42288779	+	--	--	--	--	--	--	--
XLOC_027977	RchiOBHmChr7	22614044	22614825	.	--	PREDICTED: nudix hydrolase 8 [Fragaria vesca subsp. vesca]	--	SubName: Full=Uncharacterized protein {ECO:0000313|EMBL:EMJ10457.1};	--	GO:0016787,hydrolase activity	--
XLOC_012875	RchiOBHmChr4	10207686	10211016	+	--	--	--	--	--	--	--
XLOC_026159	RchiOBHmChr7	1317370	1318881	-	K08497 protein transport protein SEC20 | (RefSeq) hypothetical protein (A)	hypothetical protein CISIN_1g022606mg [Citrus sinensis]	--	SubName: Full=Uncharacterized protein {ECO:0000313|EMBL:KDO52264.1};	--	--	Sec20
XLOC_003493	RchiOBHmChr1	5751521	5751785	.	K17604 zinc finger SWIM domain-containing protein 3 | (RefSeq) uncharacterized protein LOC111409841 (A)	PREDICTED: uncharacterized protein LOC105351915 [Fragaria vesca subsp. vesca]	--	SubName: Full=Uncharacterized protein {ECO:0000313|EMBL:OVA04269.1};	--	--	--
XLOC_005805	RchiOBHmChr2	72704716	72706093	+	K21374 7-deoxyloganetin glucosyltransferase [EC:2.4.1.324] | (RefSeq) 7-deoxyloganetin glucosyltransferase-like (A)	7-deoxyloganetin glucosyltransferase-like [Prunus avium]	RecName: Full=7-deoxyloganetin glucosyltransferase; EC=2.4.1.324; AltName: Full=Genipin glucosyltransferase; AltName: Full=UDP-glucose glucosyltransferase 2; Short=GjUGT2; AltName: Full=UDP-glycosyltransferase 85A24;	RecName: Full=Glycosyltransferase {ECO:0000256|RuleBase:RU362057}; EC=2.4.1.- {ECO:0000256|RuleBase:RU362057};	UDP-glucuronosyl and UDP-glucosyl transferase	GO:0035251,UDP-glucosyltransferase activity; GO:0008152,metabolic process	--
XLOC_015996	RchiOBHmChr4	55216677	55216878	.	--	PREDICTED: uncharacterized protein LOC105353255 [Fragaria vesca subsp. vesca]	--	--	--	--	--
XLOC_021223	RchiOBHmChr6	45809214	45809557	+	--	PREDICTED: uncharacterized protein LOC101300470 [Fragaria vesca subsp. vesca]	--	SubName: Full=Uncharacterized protein {ECO:0000313|EMBL:EMJ25551.1};	--	--	--
XLOC_025766	RchiOBHmChr7	53886147	53886690	+	--	--	--	--	--	--	--
XLOC_026327	RchiOBHmChr7	4777875	4781078	-	--	--	--	--	--	--	--
XLOC_009922	RchiOBHmChr3	2730471	2731508	+	--	--	--	--	--	--	--
XLOC_027418	RchiOBHmChr7	48155104	48164241	-	--	PREDICTED: uncharacterized protein LOC105351333 [Fragaria vesca subsp. vesca]	--	SubName: Full=Putative polyprotein {ECO:0000313|EMBL:KYP71020.1};	--	GO:0003676,nucleic acid binding	--
XLOC_015795	RchiOBHmChr4	23914023	23914408	.	--	--	--	--	--	--	--
XLOC_023996	RchiOBHmChr6	22702456	22702661	.	--	--	--	--	--	--	--
XLOC_024084	RchiOBHmChr6	33845586	33846168	.	K04733 interleukin-1 receptor-associated kinase 4 [EC:2.7.11.1] | (RefSeq) probable LRR receptor-like serine/threonine-protein kinase At1g56140 isoform X1 (A)	PREDICTED: uncharacterized protein LOC101313866 [Fragaria vesca subsp. vesca]	--	SubName: Full=uncharacterized protein LOC108997792 {ECO:0000313|RefSeq:XP_018829713.1};	--	--	--
XLOC_020233	RchiOBHmChr5	63251705	63252143	.	--	--	--	--	--	--	--
XLOC_024065	RchiOBHmChr6	32191100	32191416	.	--	--	--	--	--	--	--
XLOC_020122	RchiOBHmChr5	47840722	47841010	.	K16040 trans-resveratrol di-O-methyltransferase [EC:2.1.1.240] | (RefSeq) uncharacterized protein LOC107606886 (A)	hypothetical protein TorRG33x02_177080, partial [Trema orientalis]	--	SubName: Full=uncharacterized protein LOC108511389 {ECO:0000313|RefSeq:XP_017698858.1};	FOG: Transposon-encoded proteins with TYA, reverse transcriptase, integrase domains in various combinations	--	--
XLOC_028214	RchiOBHmChr7	64838922	64839452	.	--	PREDICTED: uncharacterized protein LOC101304582 [Fragaria vesca subsp. vesca]	--	--	--	--	--
XLOC_009713	RchiOBHmChr2	78037124	78037374	.	K04733 interleukin-1 receptor-associated kinase 4 [EC:2.7.11.1] | (RefSeq) probable leucine-rich repeat receptor-like serine/threonine-protein kinase At3g14840 (A)	PREDICTED: zinc finger BED domain-containing protein RICESLEEPER 2-like [Fragaria vesca subsp. vesca]	--	SubName: Full=Uncharacterized protein {ECO:0000313|EMBL:EMJ26730.1}; Flags: Fragment;	--	GO:0046983,protein dimerization activity; GO:0003677,DNA binding	--
XLOC_007885	RchiOBHmChr2	49819137	49820044	-	--	--	--	--	--	--	--
XLOC_012391	RchiOBHmChr3	5987357	5987655	.	--	--	--	--	--	--	--
XLOC_013103	RchiOBHmChr4	26508412	26509847	+	--	--	--	--	--	--	--
XLOC_015825	RchiOBHmChr4	27032298	27032506	.	--	--	--	--	--	--	--
XLOC_025019	RchiOBHmChr7	16657505	16659195	+	K08286 protein-serine/threonine kinase [EC:2.7.11.-] | (RefSeq) serine/threonine-protein kinase D6PK-like (A)	PREDICTED: serine/threonine-protein kinase D6PKL1 [Fragaria vesca subsp. vesca]	RecName: Full=Serine/threonine-protein kinase KIPK1 {ECO:0000305}; EC=2.7.11.1 {ECO:0000255|PROSITE-ProRule:PRU00159}; AltName: Full=KCBP-interacting protein kinase {ECO:0000303|PubMed:10788494};	SubName: Full=Uncharacterized protein {ECO:0000313|EMBL:KDO61079.1};	Putative serine/threonine protein kinase	GO:0005737,cytoplasm; GO:0005634,nucleus; GO:0016301,kinase activity; GO:0019901,protein kinase binding; GO:0004674,protein serine/threonine kinase activity; GO:0005886,plasma membrane; GO:0004672,protein kinase activity; GO:0035556,intracellular signal transduction; GO:0005524,ATP binding	--
XLOC_015206	RchiOBHmChr4	55035363	55050993	-	--	--	--	--	--	--	--
XLOC_000093	RchiOBHmChr0c10	96369	96625	-	--	--	--	--	--	--	--
XLOC_009320	RchiOBHmChr2	38957235	38957603	.	--	--	--	--	--	--	--
XLOC_009522	RchiOBHmChr2	58605780	58606311	.	--	--	--	--	--	--	--
XLOC_002194	RchiOBHmChr1	16948609	16949090	-	--	--	--	--	--	--	--
XLOC_012632	RchiOBHmChr3	41783710	41784238	.	--	--	--	--	--	--	--
XLOC_015952	RchiOBHmChr4	47310613	47310891	.	K05387 glutamate receptor, ionotropic, plant | (RefSeq) glutamate receptor 2.8 (A)	PREDICTED: uncharacterized protein LOC105351298 [Fragaria vesca subsp. vesca]	--	SubName: Full=Uncharacterized protein {ECO:0000313|EMBL:GAV60433.1}; Flags: Fragment;	FOG: Transposon-encoded proteins with TYA, reverse transcriptase, integrase domains in various combinations	--	--
XLOC_009399	RchiOBHmChr2	47149037	47149333	.	K05387 glutamate receptor, ionotropic, plant | (RefSeq) glutamate receptor 2.8 (A)	PREDICTED: uncharacterized protein LOC105351298 [Fragaria vesca subsp. vesca]	--	SubName: Full=Uncharacterized protein {ECO:0000313|EMBL:CAN61132.1};	FOG: Transposon-encoded proteins with TYA, reverse transcriptase, integrase domains in various combinations	GO:0015074,DNA integration; GO:0008270,zinc ion binding; GO:0003676,nucleic acid binding	--
XLOC_007831	RchiOBHmChr2	47299472	47300987	-	--	--	--	--	--	--	--
XLOC_028128	RchiOBHmChr7	46951322	46951618	.	--	--	--	--	--	--	--
XLOC_019902	RchiOBHmChr5	12260632	12261070	.	--	--	--	--	--	--	--
XLOC_027904	RchiOBHmChr7	13716569	13717012	.	--	--	--	--	--	--	--
XLOC_027577	RchiOBHmChr7	58849231	58849720	-	--	PREDICTED: uncharacterized protein LOC103419342 [Malus domestica]	--	SubName: Full=Uncharacterized protein {ECO:0000313|EMBL:EMJ25769.1};	--	GO:0008270,zinc ion binding; GO:0003676,nucleic acid binding	--
XLOC_020027	RchiOBHmChr5	32742304	32742568	.	--	--	--	--	--	--	--
XLOC_014202	RchiOBHmChr4	695423	698181	-	K03188 urease accessory protein | (RefSeq) uncharacterized protein LOC108224146 isoform X1 (A)	PREDICTED: putative F-box protein PP2-B12 [Fragaria vesca subsp. vesca]	RecName: Full=F-box protein At2g02240;	SubName: Full=F-box protein PP2-B10-like isoform X3 {ECO:0000313|RefSeq:XP_019054131.1};	--	GO:0009793,embryo development ending in seed dormancy	--
XLOC_021037	RchiOBHmChr6	36668174	36670074	+	--	--	--	--	--	--	--
XLOC_012477	RchiOBHmChr3	16410740	16411107	.	--	--	--	--	--	--	--
XLOC_003232	RchiOBHmChr1	63448617	63450695	-	--	--	--	--	--	--	--
XLOC_019057	RchiOBHmChr5	44476839	44478055	-	K04733 interleukin-1 receptor-associated kinase 4 [EC:2.7.11.1] | (RefSeq) wall-associated receptor kinase 2-like (A)	PREDICTED: wall-associated receptor kinase 2-like [Fragaria vesca subsp. vesca]	RecName: Full=Wall-associated receptor kinase-like 22; EC=2.7.11.-; Flags: Precursor;	SubName: Full=Uncharacterized protein {ECO:0000313|EMBL:EMJ18362.1};	--	GO:0009620,response to fungus; GO:0016021,integral component of membrane; GO:0030247,polysaccharide binding; GO:0004674,protein serine/threonine kinase activity; GO:0007166,cell surface receptor signaling pathway; GO:0005886,plasma membrane; GO:0005524,ATP binding	--
XLOC_023750	RchiOBHmChr6	67587426	67587753	-	--	--	--	--	--	--	--
XLOC_009406	RchiOBHmChr2	47987901	47988514	.	--	--	--	--	--	--	--
XLOC_020226	RchiOBHmChr5	61670972	61671181	.	--	--	--	--	--	--	--
XLOC_001052	RchiOBHmChr1	43917507	43929301	+	--	--	--	--	--	--	--
XLOC_000378	RchiOBHmChr1	5099751	5100382	+	K00279 cytokinin dehydrogenase [EC:1.5.99.12] | (RefSeq) cytokinin dehydrogenase 1 (A)	PREDICTED: cytokinin dehydrogenase 1 [Fragaria vesca subsp. vesca]	RecName: Full=Cytokinin dehydrogenase 9; EC=1.5.99.12; AltName: Full=Cytokinin oxidase 9; Short=OsCKX9; Flags: Precursor;	SubName: Full=Uncharacterized protein {ECO:0000313|EMBL:EMJ04357.1};	Proteins containing the FAD binding domain	GO:0009690,cytokinin metabolic process; GO:0050660,flavin adenine dinucleotide binding; GO:0016614,oxidoreductase activity, acting on CH-OH group of donors; GO:0019139,cytokinin dehydrogenase activity; GO:0005615,extracellular space	Mab-21 protein
XLOC_014686	RchiOBHmChr4	30069577	30070326	-	--	--	--	--	--	--	--
XLOC_024053	RchiOBHmChr6	31048156	31048817	.	--	--	--	--	--	--	--
XLOC_008143	RchiOBHmChr2	60539968	60540488	-	--	--	--	--	--	--	--
XLOC_015750	RchiOBHmChr4	17631616	17631894	.	K00430 peroxidase [EC:1.11.1.7] | (RefSeq) lignin-forming anionic peroxidase-like (A)	uncharacterized protein LOC110669692 [Hevea brasiliensis]	RecName: Full=Retrovirus-related Pol polyprotein from transposon TNT 1-94; Includes: RecName: Full=Protease; EC=3.4.23.-; Includes: RecName: Full=Reverse transcriptase; EC=2.7.7.49; Includes: RecName: Full=Endonuclease;	SubName: Full=Uncharacterized protein {ECO:0000313|EMBL:PKI60665.1};	FOG: Transposon-encoded proteins with TYA, reverse transcriptase, integrase domains in various combinations	GO:0004519,endonuclease activity; GO:0015074,DNA integration; GO:0004190,aspartic-type endopeptidase activity; GO:0008270,zinc ion binding; GO:0003676,nucleic acid binding; GO:0003964,RNA-directed DNA polymerase activity	--
XLOC_012615	RchiOBHmChr3	40137816	40138045	.	--	PREDICTED: uncharacterized protein LOC101295086 [Fragaria vesca subsp. vesca]	--	SubName: Full=Uncharacterized protein {ECO:0000313|EMBL:ESQ50309.1}; Flags: Fragment;	--	GO:0008270,zinc ion binding; GO:0003676,nucleic acid binding	--
XLOC_019700	RchiOBHmChr5	82334547	82334769	-	--	--	--	--	--	--	--
XLOC_019207	RchiOBHmChr5	56642401	56643447	-	--	--	--	--	--	--	--
XLOC_005233	RchiOBHmChr2	51487998	51490148	+	--	--	--	--	--	--	--
XLOC_023682	RchiOBHmChr6	65993447	65993957	-	--	--	--	--	--	--	--
XLOC_007622	RchiOBHmChr2	40185776	40185990	-	--	--	--	--	--	--	--
XLOC_019597	RchiOBHmChr5	77566539	77567389	-	--	PREDICTED: RNA pseudouridine synthase 4, mitochondrial [Fragaria vesca subsp. vesca]	RecName: Full=RNA pseudouridine synthase 4, mitochondrial; EC=5.4.99.-; AltName: Full=RNA pseudouridylate synthase 4; AltName: Full=RNA-uridine isomerase 4; Flags: Precursor;	SubName: Full=RNA pseudouridine synthase 4, mitochondrial {ECO:0000313|EMBL:PHT41758.1};	RNA pseudouridylate synthases	GO:0031119,tRNA pseudouridine synthesis; GO:0005739,mitochondrion; GO:0003723,RNA binding; GO:0009982,pseudouridine synthase activity	--
XLOC_015682	RchiOBHmChr4	5606704	5607255	.	--	--	--	--	--	--	--
XLOC_020649	RchiOBHmChr6	12525624	12535037	+	--	--	--	--	--	--	--
XLOC_014907	RchiOBHmChr4	42863484	42863836	-	--	--	--	--	--	--	--
XLOC_024203	RchiOBHmChr6	49898822	49899448	.	--	--	--	--	--	--	--
XLOC_000766	RchiOBHmChr1	27669019	27670184	+	--	uncharacterized protein LOC109847798 [Asparagus officinalis]	--	--	--	--	--
XLOC_009394	RchiOBHmChr2	46253406	46254178	.	--	--	--	--	--	--	--
XLOC_028153	RchiOBHmChr7	52085911	52086151	.	K22845 phlorizin synthase [EC:2.4.1.357] | (RefSeq) anthocyanidin 5,3-O-glucosyltransferase-like (A)	PREDICTED: anthocyanidin 5,3-O-glucosyltransferase-like [Fragaria vesca subsp. vesca]	RecName: Full=UDP-glycosyltransferase 88F3 {ECO:0000303|Ref.1}; EC=2.4.1.- {ECO:0000305}; AltName: Full=UDP-glucose:chalcone 2'-O-glucosyltransferase {ECO:0000305};	SubName: Full=Uncharacterized protein {ECO:0000313|EMBL:EMJ24174.1};	UDP-glucuronosyl and UDP-glucosyl transferase	GO:0016758,transferase activity, transferring hexosyl groups; GO:0008152,metabolic process	--
XLOC_015883	RchiOBHmChr4	36653753	36654600	.	K14677 aminoacylase [EC:3.5.1.14] | (RefSeq) uncharacterized protein LOC107892630 (A)	PREDICTED: uncharacterized protein LOC105352685 [Fragaria vesca subsp. vesca]	--	SubName: Full=uncharacterized protein LOC107911944 {ECO:0000313|RefSeq:XP_016695444.1};	FOG: Reverse transcriptase	--	--
XLOC_027909	RchiOBHmChr7	13883433	13883639	.	--	--	--	--	--	--	--
XLOC_005943	RchiOBHmChr2	76484301	76484741	+	--	--	--	--	--	--	--
XLOC_024442	RchiOBHmChr7	2338834	2340587	+	K09510 DnaJ homolog subfamily B member 4 | (RefSeq) dnaJ homolog subfamily B member 1 (A)	PREDICTED: dnaJ homolog subfamily B member 1 [Fragaria vesca subsp. vesca]	RecName: Full=DnaJ protein homolog ANJ1; Flags: Precursor;	SubName: Full=Uncharacterized protein {ECO:0000313|EMBL:EMJ11718.1};	Molecular chaperone (DnaJ superfamily)	GO:0006457,protein folding; GO:0031072,heat shock protein binding; GO:0016020,membrane; GO:0051082,unfolded protein binding; GO:0009408,response to heat; GO:0046872,metal ion binding; GO:0005524,ATP binding	DnaJ C terminal domain
XLOC_015876	RchiOBHmChr4	34490768	34491106	.	--	--	--	--	--	--	Connexin
XLOC_004377	RchiOBHmChr2	14176858	14177409	+	--	--	--	--	--	--	--
XLOC_023883	RchiOBHmChr6	6284601	6284880	.	--	--	--	--	--	--	--
XLOC_000528	RchiOBHmChr1	12732263	12733384	+	--	TIR-NBS-LRR resistance protein muRdr1B [Rosa multiflora]	--	SubName: Full=TIR-NBS-LRR resistance protein muRdr1B {ECO:0000313|EMBL:AEE43926.1};	--	GO:0006952,defense response; GO:0007165,signal transduction; GO:0043531,ADP binding	--
XLOC_027897	RchiOBHmChr7	13060380	13060995	.	--	--	--	--	--	--	--
XLOC_017341	RchiOBHmChr5	56491486	56491834	+	--	--	--	--	--	--	--
XLOC_014324	RchiOBHmChr4	6590146	6594707	-	--	--	--	--	--	--	--
XLOC_012647	RchiOBHmChr3	43059959	43060699	.	--	--	--	--	--	--	--
XLOC_022167	RchiOBHmChr6	5042127	5044304	-	K00102 D-lactate dehydrogenase (cytochrome) [EC:1.1.2.4] | (RefSeq) D-lactate dehydrogenase [cytochrome], mitochondrial (A)	PREDICTED: uncharacterized protein LOC105351333 [Fragaria vesca subsp. vesca]	--	SubName: Full=Polyprotein {ECO:0000313|EMBL:ACB28471.1}; Flags: Fragment;	FOG: Transposon-encoded proteins with TYA, reverse transcriptase, integrase domains in various combinations	GO:0003676,nucleic acid binding	--
XLOC_001091	RchiOBHmChr1	45630569	45634604	+	--	--	--	--	--	--	FAM24 family
XLOC_013446	RchiOBHmChr4	45860164	45862022	+	K07305 peptide-methionine (R)-S-oxide reductase [EC:1.8.4.12] | (RefSeq) peptide methionine sulfoxide reductase B5-like (A)	PREDICTED: F-box protein At3g07870-like [Fragaria vesca subsp. vesca]	--	SubName: Full=Uncharacterized protein {ECO:0000313|EMBL:EMJ27653.1};	--	--	--
XLOC_008320	RchiOBHmChr2	65640463	65641846	-	K06228 fused [EC:2.7.11.1] | (RefSeq) hypothetical protein (A)	retrotransposon protein [Rosa rugosa]	--	SubName: Full=Retrotransposon protein {ECO:0000313|EMBL:AFP55573.1};	FOG: Transposon-encoded proteins with TYA, reverse transcriptase, integrase domains in various combinations	GO:0015074,DNA integration; GO:0003676,nucleic acid binding	--
XLOC_009662	RchiOBHmChr2	73652667	73652913	.	--	--	--	--	--	--	--
XLOC_009372	RchiOBHmChr2	44683145	44684203	.	K06207 GTP-binding protein | (RefSeq) translation factor GUF1 homolog, organellar chromatophore (A)	PREDICTED: translation factor GUF1 homolog, organellar chromatophore [Fragaria vesca subsp. vesca]	--	SubName: Full=Uncharacterized protein {ECO:0000313|EMBL:KOM50094.1};	Elongation factor-type GTP-binding protein	GO:0003924,GTPase activity; GO:0005525,GTP binding	--
XLOC_022578	RchiOBHmChr6	24606024	24606744	-	--	--	--	--	--	--	--
XLOC_022539	RchiOBHmChr6	22362999	22364538	-	--	--	--	--	--	--	--
XLOC_000361	RchiOBHmChr1	4538944	4539377	+	K12897 transformer-2 protein | (RefSeq) ankyrin repeat domain-containing protein, chloroplastic (A)	PREDICTED: ankyrin repeat domain-containing protein, chloroplastic [Prunus mume]	--	SubName: Full=Ankyrin repeat-containing protein {ECO:0000313|EMBL:KVH92264.1};	--	--	--
XLOC_020275	RchiOBHmChr5	70407682	70408028	.	--	--	--	--	--	--	--
XLOC_020170	RchiOBHmChr5	53636789	53637164	.	--	--	--	--	--	--	--
XLOC_003508	RchiOBHmChr1	8715786	8716146	.	--	PREDICTED: uncharacterized protein LOC105353227 [Fragaria vesca subsp. vesca]	--	--	--	--	--
XLOC_009824	RchiOBHmChr3	378360	379977	+	K14292 trimethylguanosine synthase [EC:2.1.1.-] | (RefSeq) uncharacterized LOC107850838 (A)	PREDICTED: protein WUSCHEL [Fragaria vesca subsp. vesca]	RecName: Full=Protein WUSCHEL; AltName: Full=LeWUS;	SubName: Full=WUSCHEL protein {ECO:0000313|EMBL:AIT56193.1};	--	GO:0005634,nucleus; GO:0030154,cell differentiation; GO:0006355,regulation of transcription, DNA-templated; GO:0006351,transcription, DNA-templated; GO:0003677,DNA binding; GO:0009908,flower development	--
XLOC_019877	RchiOBHmChr5	8496868	8497193	.	K01969 3-methylcrotonyl-CoA carboxylase beta subunit [EC:6.4.1.4] | (RefSeq) carboxyl transferase domain protein (A)	PREDICTED: GDSL esterase/lipase At1g29670-like [Malus domestica]	RecName: Full=GDSL esterase/lipase At1g29670; EC=3.1.1.-; AltName: Full=Extracellular lipase At1g29670; Flags: Precursor;	SubName: Full=Uncharacterized protein {ECO:0000313|EMBL:EMJ14650.1}; Flags: Fragment;	--	GO:0009534,chloroplast thylakoid; GO:0005618,cell wall; GO:0016788,hydrolase activity, acting on ester bonds; GO:0016042,lipid catabolic process; GO:0048046,apoplast; GO:0009507,chloroplast	--
XLOC_021428	RchiOBHmChr6	53776444	53783038	+	--	--	--	--	--	--	Zinc-finger domain of monoamine-oxidase A repressor R1
XLOC_017235	RchiOBHmChr5	50433232	50435242	+	--	--	--	--	--	--	--
XLOC_027848	RchiOBHmChr7	8107603	8108528	.	K06961 ribosomal RNA assembly protein | (RefSeq) uncharacterized LOC105351702 (A)	PREDICTED: uncharacterized protein LOC105351702 [Fragaria vesca subsp. vesca]	--	--	--	--	--
XLOC_012029	RchiOBHmChr3	31647049	31647250	-	--	--	--	--	--	--	--
XLOC_023318	RchiOBHmChr6	57361682	57362026	-	--	PREDICTED: uncharacterized protein LOC105351333 [Fragaria vesca subsp. vesca]	--	--	--	--	Aspartyl protease
XLOC_024028	RchiOBHmChr6	26913560	26913905	.	K04460 serine/threonine-protein phosphatase 5 [EC:3.1.3.16] | (RefSeq) zinc finger BED domain-containing protein RICESLEEPER 2-like isoform X1 (A)	PREDICTED: zinc finger BED domain-containing protein RICESLEEPER 2-like [Fragaria vesca subsp. vesca]	RecName: Full=Zinc finger BED domain-containing protein RICESLEEPER 2; AltName: Full=Transposase-like protein RICESLEEPER 2;	SubName: Full=Uncharacterized protein {ECO:0000313|EMBL:EMJ26730.1}; Flags: Fragment;	Tam3-transposase (Ac family)	GO:0003700,DNA-binding transcription factor activity; GO:0005634,nucleus; GO:0009791,post-embryonic development; GO:0006357,regulation of transcription by RNA polymerase II; GO:0000977,RNA polymerase II regulatory region sequence-specific DNA binding; GO:0046983,protein dimerization activity; GO:0046872,metal ion binding; GO:0006351,transcription, DNA-templated	--
XLOC_012550	RchiOBHmChr3	27008024	27008226	.	--	--	--	--	--	--	--
XLOC_023991	RchiOBHmChr6	21499962	21500329	.	--	--	--	--	--	--	--
XLOC_009143	RchiOBHmChr2	12297560	12297929	.	K11982 E3 ubiquitin-protein ligase RNF115/126 [EC:2.3.2.27] | (RefSeq) uncharacterized LOC103419088 (A)	uncharacterized protein LOC110761381 [Prunus avium]	RecName: Full=Retrovirus-related Pol polyprotein from transposon RE1; AltName: Full=Retro element 1 {ECO:0000303|PubMed:10689195}; Short=AtRE1 {ECO:0000303|PubMed:10689195}; Includes: RecName: Full=Protease RE1; EC=3.4.23.-; Includes: RecName: Full=Reverse transcriptase RE1; EC=2.7.7.49; Includes: RecName: Full=Endonuclease RE1;	SubName: Full=T4.5 protein {ECO:0000313|EMBL:CCH50966.1};	FOG: Transposon-encoded proteins with TYA, reverse transcriptase, integrase domains in various combinations	GO:0006310,DNA recombination; GO:0004519,endonuclease activity; GO:0015074,DNA integration; GO:0004190,aspartic-type endopeptidase activity; GO:0003676,nucleic acid binding; GO:0003964,RNA-directed DNA polymerase activity; GO:0046872,metal ion binding	--
XLOC_020479	RchiOBHmChr6	3936990	3938115	+	--	--	--	--	--	--	--
XLOC_020490	RchiOBHmChr6	4367020	4367574	+	--	--	--	--	--	--	--
XLOC_005488	RchiOBHmChr2	61936010	61936584	+	--	--	--	--	--	--	--
XLOC_011327	RchiOBHmChr3	6844268	6845078	-	--	PREDICTED: WAT1-related protein At1g09380 [Gossypium arboreum]	--	RecName: Full=WAT1-related protein {ECO:0000256|RuleBase:RU363077};	--	GO:0022857,transmembrane transporter activity; GO:0016021,integral component of membrane	--
XLOC_012630	RchiOBHmChr3	41561210	41561492	.	--	--	--	--	--	--	--
XLOC_000062	RchiOBHmChr0c03	267863	268086	.	--	--	--	--	--	--	--
XLOC_009405	RchiOBHmChr2	47918584	47919006	.	K19613 leucine-rich repeat protein SHOC2 | (RefSeq) putative disease resistance protein RGA3 (A)	PREDICTED: putative disease resistance protein RGA1 [Fragaria vesca subsp. vesca]	--	SubName: Full=Uncharacterized protein {ECO:0000313|EMBL:EMJ13856.1};	--	GO:0006952,defense response; GO:0043531,ADP binding	--
XLOC_009322	RchiOBHmChr2	40113731	40113945	.	--	--	--	--	--	--	--
XLOC_022528	RchiOBHmChr6	21666513	21667013	-	--	--	--	--	--	--	--
XLOC_009520	RchiOBHmChr2	58582460	58582815	.	--	--	--	--	--	--	--
XLOC_020225	RchiOBHmChr5	61403156	61404775	.	K03006 DNA-directed RNA polymerase II subunit RPB1 [EC:2.7.7.6] | (RefSeq) LOW QUALITY PROTEIN: DNA-directed RNA polymerase II subunit 1-like (A)	polyprotein [Oryza australiensis]	RecName: Full=Retrovirus-related Pol polyprotein from transposon TNT 1-94; Includes: RecName: Full=Protease; EC=3.4.23.-; Includes: RecName: Full=Reverse transcriptase; EC=2.7.7.49; Includes: RecName: Full=Endonuclease;	SubName: Full=Gag/pol protein {ECO:0000313|EMBL:ADJ18449.1}; Flags: Fragment;	FOG: Transposon-encoded proteins with TYA, reverse transcriptase, integrase domains in various combinations	GO:0004519,endonuclease activity; GO:0015074,DNA integration; GO:0004190,aspartic-type endopeptidase activity; GO:0008270,zinc ion binding; GO:0003676,nucleic acid binding; GO:0003964,RNA-directed DNA polymerase activity	--
XLOC_014529	RchiOBHmChr4	19103150	19105527	-	K17541 SCY1-like protein 2 | (RefSeq) uncharacterized LOC104611621 (A)	PREDICTED: uncharacterized protein LOC101296828 [Fragaria vesca subsp. vesca]	--	SubName: Full=Putative polyprotein {ECO:0000313|EMBL:AAQ56320.1};	FOG: Transposon-encoded proteins with TYA, reverse transcriptase, integrase domains in various combinations	GO:0004523,RNA-DNA hybrid ribonuclease activity; GO:0003676,nucleic acid binding	RNase H
XLOC_025384	RchiOBHmChr7	32596811	32598112	+	K03686 molecular chaperone DnaJ | (RefSeq) uncharacterized protein LOC107900121 (A)	LOW QUALITY PROTEIN: uncharacterized protein LOC111784339 [Cucurbita pepo subsp. pepo]	RecName: Full=RNA-directed DNA polymerase homolog; EC=2.7.7.48; AltName: Full=Reverse transcriptase homolog;	SubName: Full=Uncharacterized protein {ECO:0000313|EMBL:EMJ11389.1};	FOG: Transposon-encoded proteins with TYA, reverse transcriptase, integrase domains in various combinations	GO:0003964,RNA-directed DNA polymerase activity; GO:0003968,RNA-directed 5'-3' RNA polymerase activity; GO:0005739,mitochondrion	Reverse transcriptase (RNA-dependent DNA polymerase)
XLOC_012616	RchiOBHmChr3	40143503	40143825	.	K22038 volume-regulated anion channel | (RefSeq) TMV resistance protein N-like (A)	PREDICTED: putative disease resistance RPP13-like protein 1 [Fragaria vesca subsp. vesca]	RecName: Full=TMV resistance protein N;	SubName: Full=Uncharacterized protein {ECO:0000313|EMBL:EMJ02326.1};	--	GO:0005737,cytoplasm; GO:0007165,signal transduction; GO:0005524,ATP binding; GO:0043531,ADP binding; GO:0009626,plant-type hypersensitive response	--
XLOC_021235	RchiOBHmChr6	46348555	46351542	+	K14175 (3S,6E)-nerolidol synthase [EC:4.2.3.48] | (RefSeq) (3S,6E)-nerolidol synthase 1-like (A)	uncharacterized protein LOC109949580 [Prunus persica]	--	SubName: Full=Uncharacterized protein {ECO:0000313|EMBL:GAV58491.1};	FOG: Transposon-encoded proteins with TYA, reverse transcriptase, integrase domains in various combinations	--	--
XLOC_011848	RchiOBHmChr3	22443437	22447092	-	K13811 3'-phosphoadenosine 5'-phosphosulfate synthase [EC:2.7.7.4 2.7.1.25] | (RefSeq) ATP sulfurylase 1, chloroplastic-like (A)	retrotransposon protein [Rosa rugosa]	--	SubName: Full=Retrotransposon protein {ECO:0000313|EMBL:AFP55573.1};	FOG: Transposon-encoded proteins with TYA, reverse transcriptase, integrase domains in various combinations	GO:0015074,DNA integration; GO:0003676,nucleic acid binding	--
XLOC_012591	RchiOBHmChr3	36894068	36894302	.	--	--	--	--	--	--	--
XLOC_003181	RchiOBHmChr1	61992959	61993307	-	--	--	--	--	--	--	--
XLOC_023950	RchiOBHmChr6	17739078	17739812	.	--	--	--	--	--	--	--
XLOC_017428	RchiOBHmChr5	62491488	62492046	+	--	--	--	--	--	--	--
XLOC_001988	RchiOBHmChr1	4360638	4361300	-	K21594 translation factor GUF1, mitochondrial [EC:3.6.5.-] | (RefSeq) translation factor GUF1 homolog, chloroplastic isoform X1 (A)	Retrovirus-related Pol polyprotein from transposon TNT 1-94 [Apostasia shenzhenica]	--	SubName: Full=Retrovirus-related Pol polyprotein from transposon TNT 1-94 {ECO:0000313|EMBL:PKA59461.1}; EC=3.1.13.- {ECO:0000313|EMBL:PKA59461.1};	--	--	--
XLOC_020120	RchiOBHmChr5	47750191	47750397	.	--	PREDICTED: uncharacterized protein LOC105353517 [Fragaria vesca subsp. vesca]	--	SubName: Full=Pol-polyprotein {ECO:0000313|EMBL:AAY99339.1};	FOG: Transposon-encoded proteins with TYA, reverse transcriptase, integrase domains in various combinations	GO:0015074,DNA integration; GO:0004523,RNA-DNA hybrid ribonuclease activity; GO:0003676,nucleic acid binding	--
XLOC_003737	RchiOBHmChr1	48004647	48004964	.	--	--	--	--	--	--	--
XLOC_012854	RchiOBHmChr4	9121735	9130250	+	--	PREDICTED: uncharacterized protein LOC105351271 [Fragaria vesca subsp. vesca]	--	--	--	--	--
XLOC_020199	RchiOBHmChr5	58212478	58212839	.	--	--	--	--	--	--	--
XLOC_014707	RchiOBHmChr4	31339901	31346392	-	--	--	--	--	--	--	--
XLOC_014658	RchiOBHmChr4	27611319	27621451	-	--	--	--	--	--	--	--
XLOC_025939	RchiOBHmChr7	63620959	63624039	+	--	--	--	--	--	--	--
XLOC_019900	RchiOBHmChr5	12230240	12230549	.	K15025 probable RNA-binding protein EIF1AD | (RefSeq) germin-like protein subfamily 1 member 15 (A)	PREDICTED: putative germin-like protein 2-1 [Fragaria vesca subsp. vesca]	RecName: Full=Putative germin-like protein 2-2; Flags: Precursor;	SubName: Full=Uncharacterized protein {ECO:0000313|EMBL:EMJ13624.1};	--	GO:0048046,apoplast; GO:0005618,cell wall; GO:0030145,manganese ion binding; GO:0045735,nutrient reservoir activity	--
XLOC_006993	RchiOBHmChr2	15881296	15883644	-	K00327 NADPH-ferrihemoprotein reductase [EC:1.6.2.4] | (RefSeq) NADPH--cytochrome P450 reductase 2-like (A)	retrotransposon polyprotein [Rosa rugosa]	--	SubName: Full=Retrotransposon polyprotein {ECO:0000313|EMBL:AFP55536.1};	FOG: Transposon-encoded proteins with TYA, reverse transcriptase, integrase domains in various combinations	GO:0015074,DNA integration; GO:0003676,nucleic acid binding	--
XLOC_009599	RchiOBHmChr2	65508532	65508968	.	--	--	--	--	--	--	--
XLOC_024078	RchiOBHmChr6	33185317	33185595	.	K18039 tyrosine-protein phosphatase non-receptor type 20 [EC:3.1.3.48] | (RefSeq) protein-tyrosine-phosphatase PTP1-like (A)	PREDICTED: protein-tyrosine-phosphatase PTP1 isoform X1 [Fragaria vesca subsp. vesca]	RecName: Full=Protein-tyrosine-phosphatase PTP1; EC=3.1.3.48; AltName: Full=Protein tyrosine phosphatase 1; Short=AtPTP1;	SubName: Full=protein-tyrosine-phosphatase PTP1-like isoform X2 {ECO:0000313|RefSeq:XP_018825349.1};	Protein tyrosine phosphatase	GO:0005737,cytoplasm; GO:0004725,protein tyrosine phosphatase activity; GO:0006952,defense response; GO:0031348,negative regulation of defense response; GO:0033550,MAP kinase tyrosine phosphatase activity; GO:0005886,plasma membrane; GO:0035556,intracellular signal transduction; GO:0005634,nucleus	--
XLOC_001664	RchiOBHmChr1	62948217	62951820	+	K20899 guanylate-binding protein 1/3/4/7 | (RefSeq) guanylate-binding protein 4-like (A)	hypothetical protein CRG98_033298 [Punica granatum]	--	SubName: Full=Uncharacterized protein {ECO:0000313|EMBL:PKI46322.1};	--	--	--
XLOC_015752	RchiOBHmChr4	17800272	17800658	.	--	--	--	--	--	--	--
XLOC_004848	RchiOBHmChr2	36022168	36022908	+	--	--	--	--	--	--	--
XLOC_028134	RchiOBHmChr7	48008431	48008669	.	--	--	--	--	--	--	--
XLOC_000578	RchiOBHmChr1	17249717	17255050	+	--	retrotransposon polyprotein [Rosa rugosa]	--	SubName: Full=Retrotransposon polyprotein {ECO:0000313|EMBL:AFP55536.1};	--	GO:0015074,DNA integration; GO:0003676,nucleic acid binding	--
XLOC_015205	RchiOBHmChr4	55030605	55035059	-	--	PREDICTED: uncharacterized protein LOC101297903 [Fragaria vesca subsp. vesca]	--	SubName: Full=Uncharacterized protein {ECO:0000313|EMBL:EEF50092.1};	--	--	--
XLOC_015826	RchiOBHmChr4	27056576	27056832	.	--	--	--	--	--	--	--
XLOC_028161	RchiOBHmChr7	55841454	55841753	.	--	--	--	--	--	--	--
XLOC_017042	RchiOBHmChr5	37990653	37991284	+	--	--	--	--	--	--	--
XLOC_014374	RchiOBHmChr4	10367184	10368413	-	--	--	--	--	--	--	--
XLOC_015680	RchiOBHmChr4	5163714	5163934	.	--	--	--	--	--	--	--
XLOC_019702	RchiOBHmChr5	82623133	82623704	-	--	--	--	--	--	--	--
XLOC_016008	RchiOBHmChr4	57160275	57160560	.	--	--	--	--	--	--	--
XLOC_004904	RchiOBHmChr2	37709959	37721372	+	--	putative viral movement protein [Helianthus annuus]	--	SubName: Full=Putative viral movement protein {ECO:0000313|EMBL:OTG07718.1};	--	--	--
XLOC_000328	RchiOBHmChr1	2603923	2604262	+	--	--	--	--	--	--	--
XLOC_010173	RchiOBHmChr3	8651312	8657316	+	--	--	--	--	--	--	--
XLOC_020194	RchiOBHmChr5	56821920	56822119	.	--	--	--	--	--	--	--
XLOC_003742	RchiOBHmChr1	48642610	48642844	.	--	--	--	--	--	--	--
XLOC_005004	RchiOBHmChr2	41654696	41655607	+	K11000 callose synthase [EC:2.4.1.-] | (RefSeq) callose synthase 12 (A)	TPA_exp: glucan synthase-like 5 [Fragaria x ananassa]	RecName: Full=Callose synthase 11; EC=2.4.1.34; AltName: Full=1,3-beta-glucan synthase; AltName: Full=Protein GLUCAN SYNTHASE-LIKE 1;	SubName: Full=Glucan synthase-like 5 {ECO:0000313|EMBL:DAA80494.1};	1,3-beta-glucan synthase/callose synthase catalytic subunit	GO:0006075,(1->3)-beta-D-glucan biosynthetic process; GO:0007623,circadian rhythm; GO:0000003,reproduction; GO:0009555,pollen development; GO:0016021,integral component of membrane; GO:0000148,1,3-beta-D-glucan synthase complex; GO:0003843,1,3-beta-D-glucan synthase activity; GO:0071555,cell wall organization; GO:0008360,regulation of cell shape; GO:0005886,plasma membrane	--
XLOC_004577	RchiOBHmChr2	23182951	23183747	+	--	--	--	--	--	--	--
XLOC_020276	RchiOBHmChr5	70437263	70437485	.	--	PREDICTED: uncharacterized protein LOC105350569 [Fragaria vesca subsp. vesca]	--	SubName: Full=Uncharacterized protein {ECO:0000313|EMBL:ONI00315.1};	--	GO:0016021,integral component of membrane	--
XLOC_009204	RchiOBHmChr2	22064778	22065523	.	--	--	--	--	--	--	--
XLOC_026777	RchiOBHmChr7	16476352	16478403	-	--	PREDICTED: remorin isoform X1 [Fragaria vesca subsp. vesca]	RecName: Full=Uncharacterized protein At3g61260;	SubName: Full=Uncharacterized protein {ECO:0000313|EMBL:ONI07034.1}; Flags: Fragment;	--	GO:0005773,vacuole; GO:0009506,plasmodesma; GO:0005886,plasma membrane	Remorin, C-terminal region
XLOC_024034	RchiOBHmChr6	27408342	27408602	.	--	--	--	--	--	--	--
XLOC_012871	RchiOBHmChr4	10155767	10156203	+	--	PREDICTED: putative DNA-binding protein ESCAROLA [Fragaria vesca subsp. vesca]	--	SubName: Full=Uncharacterized protein {ECO:0000313|EMBL:EMJ10452.1};	--	GO:0003677,DNA binding	--
XLOC_009594	RchiOBHmChr2	65331973	65335209	.	K10901 bloom syndrome protein [EC:3.6.4.12] | (RefSeq) ATP-dependent DNA helicase Q-like 4A (A)	PREDICTED: ATP-dependent DNA helicase Q-like 4A [Fragaria vesca subsp. vesca]	RecName: Full=ATP-dependent DNA helicase Q-like 4A; EC=3.6.4.12; AltName: Full=RecQ-like protein 4A; Short=AtRecQ4A; Short=AtRecQl4A; AltName: Full=SGS1-like protein; Short=AtSGS1;	SubName: Full=DNA helicase hus2, putative {ECO:0000313|EMBL:EEF31710.1};	--	GO:0006310,DNA recombination; GO:0005737,cytoplasm; GO:0043138,3'-5' DNA helicase activity; GO:0051276,chromosome organization; GO:0006281,DNA repair; GO:0005634,nucleus; GO:0000724,double-strand break repair via homologous recombination; GO:0006974,cellular response to DNA damage stimulus; GO:0070417,cellular response to cold; GO:0009378,four-way junction helicase activity; GO:0006260,DNA replic…	--
XLOC_020283	RchiOBHmChr5	72501435	72501669	.	--	--	--	--	--	--	--
XLOC_007672	RchiOBHmChr2	41634886	41675403	-	K04125 gibberellin 2-oxidase [EC:1.14.11.13] | (RefSeq) gibberellin 2-beta-dioxygenase 7 (A)	PREDICTED: uncharacterized protein LOC101311187 [Fragaria vesca subsp. vesca]	RecName: Full=RNA-directed DNA polymerase homolog; EC=2.7.7.48; AltName: Full=Reverse transcriptase homolog;	SubName: Full=Putative ovule protein {ECO:0000313|EMBL:JAP29583.1};	FOG: Transposon-encoded proteins with TYA, reverse transcriptase, integrase domains in various combinations	GO:0003964,RNA-directed DNA polymerase activity; GO:0003968,RNA-directed 5'-3' RNA polymerase activity; GO:0005739,mitochondrion	--
XLOC_009660	RchiOBHmChr2	73550321	73550573	.	--	--	--	--	--	--	--
XLOC_009693	RchiOBHmChr2	76539736	76540214	.	--	--	--	--	--	--	--
XLOC_013389	RchiOBHmChr4	42901647	42901981	+	--	--	--	--	--	--	--
XLOC_009851	RchiOBHmChr3	840432	844014	+	K04506 E3 ubiquitin-protein ligase SIAH1 [EC:2.3.2.27] | (RefSeq) E3 ubiquitin-protein ligase SINA-like 10 (A)	PREDICTED: E3 ubiquitin-protein ligase SINA-like 10 [Fragaria vesca subsp. vesca]	RecName: Full=E3 ubiquitin-protein ligase SINA-like 10; EC=2.3.2.27; AltName: Full=RING-type E3 ubiquitin transferase SINA-like 10 {ECO:0000305}; AltName: Full=Seven in absentia-like protein 10;	RecName: Full=E3 ubiquitin-protein ligase {ECO:0000256|RuleBase:RU201113}; EC=2.3.2.27 {ECO:0000256|RuleBase:RU201113};	Zn finger protein	GO:0005634,nucleus; GO:0006511,ubiquitin-dependent protein catabolic process; GO:0061630,ubiquitin protein ligase activity; GO:0008270,zinc ion binding; GO:0007275,multicellular organism development	Seven in absentia protein family
XLOC_009054	RchiOBHmChr2	87937999	87938726	-	--	--	--	--	--	--	--
XLOC_024061	RchiOBHmChr6	31761098	31761297	.	--	--	--	--	--	--	--
XLOC_015791	RchiOBHmChr4	23447703	23447921	.	--	--	--	--	--	--	--
XLOC_024149	RchiOBHmChr6	41845633	41846097	.	--	--	--	--	--	--	--
XLOC_007919	RchiOBHmChr2	51494910	51503023	-	--	--	--	--	--	--	--
XLOC_006613	RchiOBHmChr2	4555018	4557304	-	K12355 coniferyl-aldehyde dehydrogenase [EC:1.2.1.68] | (RefSeq) aldehyde dehydrogenase family 2 member C4-like (A)	PREDICTED: aldehyde dehydrogenase family 2 member C4-like [Juglans regia]	RecName: Full=Aldehyde dehydrogenase family 2 member C4; EC=1.2.1.3; AltName: Full=ALDH1a; AltName: Full=Protein REDUCED EPIDERMAL FLUORESCENCE 1;	SubName: Full=aldehyde dehydrogenase family 2 member C4-like {ECO:0000313|RefSeq:XP_018829817.1};	--	GO:0005829,cytosol; GO:0004029,aldehyde dehydrogenase (NAD) activity; GO:0050269,coniferyl-aldehyde dehydrogenase activity; GO:0009699,phenylpropanoid biosynthetic process	--
XLOC_014379	RchiOBHmChr4	10626220	10626803	-	--	--	--	--	--	--	--
XLOC_020172	RchiOBHmChr5	53877534	53877736	.	--	--	--	--	--	--	--
XLOC_028044	RchiOBHmChr7	34473403	34473771	.	--	--	--	--	--	--	--
XLOC_015875	RchiOBHmChr4	34431641	34431971	.	--	--	--	--	--	--	--
XLOC_007694	RchiOBHmChr2	42226039	42226416	-	--	--	--	--	--	--	--
XLOC_020077	RchiOBHmChr5	41096221	41096512	.	--	PREDICTED: factor of DNA methylation 4-like [Fragaria vesca subsp. vesca]	--	SubName: Full=protein INVOLVED IN DE NOVO 2-like {ECO:0000313|RefSeq:XP_004503147.1, ECO:0000313|RefSeq:XP_004503148.1, ECO:0000313|RefSeq:XP_012572014.1};	--	GO:0031047,gene silencing by RNA	--
XLOC_012350	RchiOBHmChr3	1154056	1154381	.	--	--	--	--	--	--	Qua1 domain
XLOC_010708	RchiOBHmChr3	27833643	27835759	+	K12447 UDP-sugar pyrophosphorylase [EC:2.7.7.64] | (RefSeq) uncharacterized protein LOC104808371 (A)	PREDICTED: uncharacterized protein LOC108172596 [Malus domestica]	RecName: Full=Retrovirus-related Pol polyprotein from transposon RE1; AltName: Full=Retro element 1 {ECO:0000303|PubMed:10689195}; Short=AtRE1 {ECO:0000303|PubMed:10689195}; Includes: RecName: Full=Protease RE1; EC=3.4.23.-; Includes: RecName: Full=Reverse transcriptase RE1; EC=2.7.7.49; Includes: RecName: Full=Endonuclease RE1;	SubName: Full=Integrase, catalytic core {ECO:0000313|EMBL:OMP03432.1};	FOG: Transposon-encoded proteins with TYA, reverse transcriptase, integrase domains in various combinations	GO:0006310,DNA recombination; GO:0004519,endonuclease activity; GO:0015074,DNA integration; GO:0004190,aspartic-type endopeptidase activity; GO:0003676,nucleic acid binding; GO:0003964,RNA-directed DNA polymerase activity; GO:0046872,metal ion binding	--
XLOC_020343	RchiOBHmChr5	79706666	79706967	.	--	PREDICTED: serine/arginine repetitive matrix protein 1-like [Fragaria vesca subsp. vesca]	--	--	--	--	--
XLOC_012427	RchiOBHmChr3	10277347	10277602	.	--	--	--	--	--	--	--
XLOC_013445	RchiOBHmChr4	45858699	45860088	+	--	--	--	--	--	--	--
XLOC_009472	RchiOBHmChr2	54348651	54348941	.	K00799 glutathione S-transferase [EC:2.5.1.18] | (RefSeq) uncharacterized protein LOC106406178 (A)	PREDICTED: uncharacterized protein LOC105353228 [Fragaria vesca subsp. vesca]	--	SubName: Full=uncharacterized protein LOC107855952 {ECO:0000313|RefSeq:XP_016556436.1};	--	--	--
XLOC_013273	RchiOBHmChr4	37325160	37325784	+	--	--	--	--	--	--	--
XLOC_012709	RchiOBHmChr4	1229335	1231699	+	--	--	--	--	--	--	--
XLOC_019891	RchiOBHmChr5	10290112	10290701	.	--	--	--	--	--	--	--
XLOC_017339	RchiOBHmChr5	56443138	56443757	+	K04733 interleukin-1 receptor-associated kinase 4 [EC:2.7.11.1] | (RefSeq) MDIS1-interacting receptor like kinase 2-like (A)	uncharacterized protein LOC110769629 [Prunus avium]	--	SubName: Full=Uncharacterized protein {ECO:0000313|EMBL:CAN71856.1};	FOG: Transposon-encoded proteins with TYA, reverse transcriptase, integrase domains in various combinations	GO:0004523,RNA-DNA hybrid ribonuclease activity; GO:0003676,nucleic acid binding	Integrase zinc binding domain
XLOC_015977	RchiOBHmChr4	50653092	50653498	.	--	--	--	--	--	--	--
XLOC_020351	RchiOBHmChr5	81869699	81869903	.	--	PREDICTED: uncharacterized protein LOC105353254 [Fragaria vesca subsp. vesca]	--	SubName: Full=OSJNBa0039G19.2 protein {ECO:0000313|EMBL:CAD39495.2};	--	GO:0015074,DNA integration; GO:0004523,RNA-DNA hybrid ribonuclease activity; GO:0003676,nucleic acid binding	--
XLOC_009637	RchiOBHmChr2	71177026	71177430	.	--	--	--	--	--	--	--
XLOC_027996	RchiOBHmChr7	25564736	25564987	.	K06228 fused [EC:2.7.11.1] | (RefSeq) hypothetical protein (A)	retrotransposon polyprotein [Rosa rugosa]	--	SubName: Full=Retrotransposon polyprotein {ECO:0000313|EMBL:AFP55536.1};	FOG: Transposon-encoded proteins with TYA, reverse transcriptase, integrase domains in various combinations	GO:0015074,DNA integration; GO:0003676,nucleic acid binding	--
XLOC_024282	RchiOBHmChr6	64238239	64238804	.	--	--	--	--	--	--	--
XLOC_012527	RchiOBHmChr3	23798199	23798728	.	K01530 phospholipid-translocating ATPase [EC:3.6.3.1] | (RefSeq) probable phospholipid-transporting ATPase 4 (A)	hypothetical protein LR48_Vigan878s000200 [Vigna angularis]	RecName: Full=Probable phospholipid-transporting ATPase 5 {ECO:0000303|PubMed:11402198}; Short=AtALA5 {ECO:0000303|PubMed:11402198}; EC=3.6.3.1 {ECO:0000305|PubMed:11402198}; AltName: Full=Aminophospholipid flippase 5 {ECO:0000303|PubMed:11402198};	RecName: Full=Phospholipid-transporting ATPase {ECO:0000256|RuleBase:RU362033}; EC=3.6.3.1 {ECO:0000256|RuleBase:RU362033};	P-type ATPase	GO:0048194,Golgi vesicle budding; GO:0000287,magnesium ion binding; GO:0016021,integral component of membrane; GO:0004012,phospholipid-translocating ATPase activity; GO:0000139,Golgi membrane; GO:0005886,plasma membrane; GO:0005524,ATP binding; GO:0005802,trans-Golgi network	--
XLOC_007169	RchiOBHmChr2	22312053	22312941	-	--	--	--	--	--	--	--
XLOC_008306	RchiOBHmChr2	65398983	65399185	-	--	--	--	--	--	--	--
XLOC_022867	RchiOBHmChr6	41664394	41665136	-	--	--	--	--	--	--	--
XLOC_027795	RchiOBHmChr7	1814145	1815010	.	--	--	--	--	--	--	--
XLOC_012452	RchiOBHmChr3	13095514	13096748	.	--	--	--	--	--	--	--
XLOC_009701	RchiOBHmChr2	77127045	77127284	.	--	retrotransposon protein [Rosa rugosa]	--	SubName: Full=Retrotransposon protein {ECO:0000313|EMBL:AFP55573.1};	--	GO:0015074,DNA integration; GO:0003676,nucleic acid binding	--
XLOC_003487	RchiOBHmChr1	3722999	3723320	.	--	--	--	--	--	--	--
XLOC_020379	RchiOBHmChr5	85931620	85931995	.	--	--	--	--	--	--	--
XLOC_009494	RchiOBHmChr2	56172600	56172964	.	K14288 exportin-T | (RefSeq) exportin-T-like (A)	PREDICTED: uncharacterized protein LOC103455257 [Malus domestica]	RecName: Full=Retrovirus-related Pol polyprotein from transposon TNT 1-94; Includes: RecName: Full=Protease; EC=3.4.23.-; Includes: RecName: Full=Reverse transcriptase; EC=2.7.7.49; Includes: RecName: Full=Endonuclease;	SubName: Full=Uncharacterized protein {ECO:0000313|EMBL:CAN77253.1};	FOG: Transposon-encoded proteins with TYA, reverse transcriptase, integrase domains in various combinations	GO:0004519,endonuclease activity; GO:0015074,DNA integration; GO:0004190,aspartic-type endopeptidase activity; GO:0008270,zinc ion binding; GO:0003676,nucleic acid binding; GO:0003964,RNA-directed DNA polymerase activity	--
XLOC_020669	RchiOBHmChr6	13275136	13276794	+	K01969 3-methylcrotonyl-CoA carboxylase beta subunit [EC:6.4.1.4] | (RefSeq) methylcrotonoyl-CoA carboxylase beta chain, mitochondrial (A)	PREDICTED: methylcrotonoyl-CoA carboxylase beta chain, mitochondrial [Fragaria vesca subsp. vesca]	RecName: Full=Methylcrotonoyl-CoA carboxylase beta chain, mitochondrial; Short=MCCase subunit beta; EC=6.4.1.4; AltName: Full=3-methylcrotonyl-CoA carboxylase 2; AltName: Full=3-methylcrotonyl-CoA:carbon dioxide ligase subunit beta; Flags: Precursor;	SubName: Full=Uncharacterized protein {ECO:0000313|EMBL:EMJ02373.1};	3-Methylcrotonyl-CoA carboxylase, non-biotin containing subunit/Acetyl-CoA carboxylase carboxyl transferase, subunit beta	GO:0004485,methylcrotonoyl-CoA carboxylase activity; GO:0050897,cobalt ion binding; GO:0006552,leucine catabolic process; GO:0005739,mitochondrion; GO:0008270,zinc ion binding; GO:0005759,mitochondrial matrix; GO:0005524,ATP binding	OST-HTH Associated domain
XLOC_005610	RchiOBHmChr2	66849246	66849767	+	--	--	--	--	--	--	--
XLOC_018925	RchiOBHmChr5	37400545	37402546	-	--	--	--	--	--	--	--
XLOC_027859	RchiOBHmChr7	9657898	9659193	.	--	--	--	--	--	--	--
XLOC_019072	RchiOBHmChr5	45529487	45530207	-	--	PREDICTED: receptor-like protein 12 [Fragaria vesca subsp. vesca]	--	SubName: Full=Uncharacterized protein {ECO:0000313|EMBL:ONI03771.1};	--	GO:0016021,integral component of membrane	--
XLOC_024211	RchiOBHmChr6	51915597	51916069	.	--	--	--	--	--	--	--
XLOC_015272	RchiOBHmChr4	57587421	57587725	-	--	--	--	--	--	--	--
XLOC_027871	RchiOBHmChr7	10798891	10799117	.	--	--	--	--	--	--	--
XLOC_009124	RchiOBHmChr2	8713070	8713304	.	--	--	--	--	--	--	--
XLOC_024186	RchiOBHmChr6	46539517	46540993	.	--	PREDICTED: LOW QUALITY PROTEIN: uncharacterized protein LOC103445517 [Malus domestica]	--	SubName: Full=WD-40 repeat family protein {ECO:0000313|EMBL:EEE92563.1};	--	--	--
XLOC_019976	RchiOBHmChr5	23530105	23530312	.	--	--	--	--	--	--	--
XLOC_008190	RchiOBHmChr2	62055670	62056466	-	--	--	--	--	--	--	--
XLOC_016014	RchiOBHmChr4	58242185	58242396	.	--	PREDICTED: uncharacterized protein LOC103442057 [Malus domestica]	--	--	--	--	--
XLOC_024173	RchiOBHmChr6	45409241	45409511	.	--	--	--	--	--	--	--
XLOC_019983	RchiOBHmChr5	24447651	24449344	.	K06228 fused [EC:2.7.11.1] | (RefSeq) hypothetical protein (A)	retrotransposon protein [Rosa rugosa]	--	SubName: Full=Retrotransposon protein {ECO:0000313|EMBL:AFP55573.1};	FOG: Transposon-encoded proteins with TYA, reverse transcriptase, integrase domains in various combinations	GO:0015074,DNA integration; GO:0003676,nucleic acid binding	--
XLOC_022541	RchiOBHmChr6	22531413	22532560	-	--	--	--	--	--	--	--
XLOC_008505	RchiOBHmChr2	71941220	71941661	-	--	PREDICTED: uncharacterized protein LOC105352685 [Fragaria vesca subsp. vesca]	--	SubName: Full=Uncharacterized protein {ECO:0000313|EMBL:EMJ27906.1};	--	--	--
XLOC_009218	RchiOBHmChr2	24330955	24331250	.	--	--	--	--	--	--	--
XLOC_002052	RchiOBHmChr1	7446075	7446420	-	K14802 phospholipid-transporting ATPase [EC:3.6.3.1] | (RefSeq) phospholipid-transporting ATPase 1-like (A)	retrotransposon protein [Rosa rugosa]	RecName: Full=Retrovirus-related Pol polyprotein from transposon RE2; AltName: Full=Retro element 2 {ECO:0000303|PubMed:10689195}; Short=AtRE2 {ECO:0000303|PubMed:10689195}; Includes: RecName: Full=Protease RE2; EC=3.4.23.-; Includes: RecName: Full=Reverse transcriptase RE2; EC=2.7.7.49; Includes: RecName: Full=Endonuclease RE2;	SubName: Full=Retrotransposon protein {ECO:0000313|EMBL:AFP55573.1};	FOG: Transposon-encoded proteins with TYA, reverse transcriptase, integrase domains in various combinations	GO:0006310,DNA recombination; GO:0004519,endonuclease activity; GO:0015074,DNA integration; GO:0004190,aspartic-type endopeptidase activity; GO:0003676,nucleic acid binding; GO:0003964,RNA-directed DNA polymerase activity; GO:0046872,metal ion binding	--
XLOC_009306	RchiOBHmChr2	37451929	37452177	.	--	--	--	--	--	--	--
XLOC_012667	RchiOBHmChr3	45135206	45135409	.	--	PREDICTED: uncharacterized protein LOC105352224 [Fragaria vesca subsp. vesca]	--	--	--	--	--
XLOC_022147	RchiOBHmChr6	4218887	4223172	-	K13691 pathogen-inducible salicylic acid glucosyltransferase [EC:2.4.1.-] | (RefSeq) hypothetical protein (A)	hypothetical protein CICLE_v10015145mg [Citrus clementina]	RecName: Full=UDP-glycosyltransferase 74B1; EC=2.4.1.-; AltName: Full=N-hydroxythioamide S-beta-glucosyltransferase; EC=2.4.1.195; AltName: Full=Thiohydroximate S-glucosyltransferase;	SubName: Full=Uncharacterized protein {ECO:0000313|EMBL:GAY51606.1};	UDP-glucuronosyl and UDP-glucosyl transferase	GO:0019761,glucosinolate biosynthetic process; GO:0047251,thiohydroximate beta-D-glucosyltransferase activity; GO:0052544,defense response by callose deposition in cell wall; GO:0043231,intracellular membrane-bounded organelle; GO:0103099,UDP-glucose:5-methylthiopentylhydroximate S-glucosyltransferase activity; GO:0103101,UDP-glucose:7-methylthioheptylhydroximate S-glucosyltransferase activity; G…	UDP-glucoronosyl and UDP-glucosyl transferase
XLOC_015727	RchiOBHmChr4	13277553	13277973	.	--	--	--	--	--	--	--
XLOC_008637	RchiOBHmChr2	76002364	76003376	-	--	--	--	--	--	--	--
XLOC_009642	RchiOBHmChr2	71644561	71644788	.	--	--	--	--	--	--	--
XLOC_008701	RchiOBHmChr2	78422865	78423929	-	K03549 KUP system potassium uptake protein | (RefSeq) potassium transporter 19-like (A)	PREDICTED: uncharacterized protein LOC103938111 [Pyrus x bretschneideri]	--	SubName: Full=Uncharacterized protein {ECO:0000313|EMBL:CAN78763.1};	--	--	--
XLOC_004698	RchiOBHmChr2	29364704	29367139	+	K01649 2-isopropylmalate synthase [EC:2.3.3.13] | (RefSeq) 2-isopropylmalate synthase 2, chloroplastic-like (A)	PREDICTED: 2-isopropylmalate synthase 2, chloroplastic-like [Fragaria vesca subsp. vesca]	RecName: Full=2-isopropylmalate synthase B; EC=2.3.3.13; AltName: Full=Alpha-IPM synthase B; AltName: Full=Alpha-isopropylmalate synthase B;	SubName: Full=Putative 2-isopropylmalate synthase B {ECO:0000313|EMBL:OTF99216.1};	Alpha-isopropylmalate synthase/homocitrate synthase	GO:0009098,leucine biosynthetic process; GO:0003852,2-isopropylmalate synthase activity	--
XLOC_019020	RchiOBHmChr5	42461105	42462214	-	K12611 mRNA-decapping enzyme 1B [EC:3.-.-.-] | (RefSeq) mRNA-decapping enzyme-like protein (A)	mRNA-capping enzyme [Trifolium pratense]	RecName: Full=mRNA-decapping enzyme-like protein; EC=3.-.-.-; AltName: Full=DCP1 homolog;	SubName: Full=Uncharacterized protein {ECO:0000313|EMBL:KOM44056.1};	Decapping enzyme complex component DCP1	GO:0005737,cytoplasm; GO:0016787,hydrolase activity; GO:0000290,deadenylation-dependent decapping of nuclear-transcribed mRNA; GO:0031087,deadenylation-independent decapping of nuclear-transcribed mRNA; GO:0030234,enzyme regulator activity; GO:0000932,P-body; GO:0006952,defense response; GO:0008047,enzyme activator activity; GO:0006397,mRNA processing; GO:0003729,mRNA binding	--
XLOC_007849	RchiOBHmChr2	48252340	48261191	-	K15280 solute carrier family 35, member C2 | (RefSeq) probable sugar phosphate/phosphate translocator At1g06470 (A)	PREDICTED: probable sugar phosphate/phosphate translocator At1g06470 [Fragaria vesca subsp. vesca]	RecName: Full=Probable sugar phosphate/phosphate translocator At1g06470;	SubName: Full=Uncharacterized protein {ECO:0000313|EMBL:ONI16597.1};	Predicted integral membrane protein	GO:0016021,integral component of membrane; GO:0015786,UDP-glucose transmembrane transport; GO:0005793,endoplasmic reticulum-Golgi intermediate compartment; GO:0008643,carbohydrate transport	--
XLOC_010562	RchiOBHmChr3	21330352	21331177	+	--	--	--	--	--	--	--
XLOC_025466	RchiOBHmChr7	36140389	36140589	+	--	--	--	--	--	--	--
XLOC_020374	RchiOBHmChr5	84340500	84341390	.	--	--	--	--	--	--	--
XLOC_007787	RchiOBHmChr2	45991422	45995162	-	K00602 phosphoribosylaminoimidazolecarboxamide formyltransferase / IMP cyclohydrolase [EC:2.1.2.3 3.5.4.10] | (RefSeq) uncharacterized LOC103430988 (A)	PREDICTED: uncharacterized protein LOC101307874 [Fragaria vesca subsp. vesca]	--	--	--	--	--
XLOC_003793	RchiOBHmChr1	56012689	56013261	.	--	--	--	--	--	--	--
XLOC_028073	RchiOBHmChr7	39249507	39249730	.	--	--	--	--	--	--	--
XLOC_001225	RchiOBHmChr1	50946150	50946563	+	--	--	--	--	--	--	--
XLOC_021062	RchiOBHmChr6	38104601	38107343	+	--	--	--	--	--	--	--
XLOC_002579	RchiOBHmChr1	40467055	40472948	-	K08794 calcium/calmodulin-dependent protein kinase I [EC:2.7.11.17] | (RefSeq) phosphoenolpyruvate carboxylase kinase 1-like (A)	hypothetical protein MA16_Dca028323 [Dendrobium catenatum]	--	SubName: Full=Uncharacterized protein {ECO:0000313|EMBL:PKU59312.1};	--	--	--
XLOC_028086	RchiOBHmChr7	41075407	41075718	.	--	--	--	--	--	--	--
XLOC_020105	RchiOBHmChr5	46556245	46556585	.	--	--	--	--	--	--	--
XLOC_011352	RchiOBHmChr3	7388065	7389358	-	--	--	--	--	--	--	--
XLOC_012491	RchiOBHmChr3	18490391	18490597	.	--	retrotransposon polyprotein [Rosa rugosa]	--	SubName: Full=Retrotransposon polyprotein {ECO:0000313|EMBL:AFP55536.1};	--	GO:0015074,DNA integration; GO:0003676,nucleic acid binding	--
XLOC_026825	RchiOBHmChr7	18367306	18367695	-	--	--	--	--	--	--	--
XLOC_016019	RchiOBHmChr4	59333005	59333531	.	--	--	--	--	--	--	--
XLOC_009190	RchiOBHmChr2	19842936	19843224	.	--	--	--	--	--	--	--
XLOC_009163	RchiOBHmChr2	15718617	15719278	.	--	--	--	--	--	--	--
XLOC_009357	RchiOBHmChr2	43932989	43933588	.	--	retrotransposon protein [Rosa rugosa]	--	SubName: Full=Retrotransposon protein {ECO:0000313|EMBL:AFP55573.1};	FOG: Transposon-encoded proteins with TYA, reverse transcriptase, integrase domains in various combinations	GO:0015074,DNA integration; GO:0003676,nucleic acid binding	--
XLOC_011698	RchiOBHmChr3	16268464	16269487	-	--	--	--	--	--	--	--
XLOC_015802	RchiOBHmChr4	24687405	24687710	.	--	--	--	--	--	--	--
XLOC_025517	RchiOBHmChr7	39250103	39251865	+	--	--	--	--	--	--	CG-1 domain
XLOC_009505	RchiOBHmChr2	57682580	57682981	.	--	--	--	--	--	--	--
XLOC_009295	RchiOBHmChr2	36214111	36215228	.	K06228 fused [EC:2.7.11.1] | (RefSeq) hypothetical protein (A)	retrotransposon protein [Rosa rugosa]	--	SubName: Full=Retrotransposon protein {ECO:0000313|EMBL:AFP55573.1};	FOG: Transposon-encoded proteins with TYA, reverse transcriptase, integrase domains in various combinations	GO:0015074,DNA integration; GO:0003676,nucleic acid binding	--
XLOC_004647	RchiOBHmChr2	26616555	26624641	+	K01953 asparagine synthase (glutamine-hydrolysing) [EC:6.3.5.4] | (RefSeq) asparagine synthetase [glutamine-hydrolyzing] 2 (A)	PREDICTED: asparagine synthetase [glutamine-hydrolyzing]	RecName: Full=Asparagine synthetase [glutamine-hydrolyzing] 2; EC=6.3.5.4; AltName: Full=Glutamine-dependent asparagine synthetase 2;	SubName: Full=Uncharacterized protein {ECO:0000313|EMBL:AEW08810.1}; Flags: Fragment;	Asparagine synthase (glutamine-hydrolyzing)	GO:0006529,asparagine biosynthetic process; GO:0070981,L-asparagine biosynthetic process; GO:0006541,glutamine metabolic process; GO:0004066,asparagine synthase (glutamine-hydrolyzing) activity; GO:0009646,response to absence of light; GO:0005524,ATP binding; GO:0042803,protein homodimerization activity	--
XLOC_020392	RchiOBHmChr5	87582315	87582944	.	--	--	--	--	--	--	--
XLOC_027868	RchiOBHmChr7	10396825	10397052	.	--	--	--	--	--	--	--
XLOC_009499	RchiOBHmChr2	57352614	57353086	.	--	--	--	--	--	--	--
XLOC_017671	RchiOBHmChr5	74703508	74703871	+	--	--	--	--	--	--	--
XLOC_018072	RchiOBHmChr5	2196735	2197036	-	--	--	--	--	--	--	--
XLOC_027079	RchiOBHmChr7	28630079	28631370	-	--	--	--	--	--	--	--
XLOC_027854	RchiOBHmChr7	8996527	8997479	.	K11593 eukaryotic translation initiation factor 2C | (RefSeq) protein argonaute 1A-like (A)	PREDICTED: uncharacterized protein LOC103442736 [Malus domestica]	RecName: Full=Retrovirus-related Pol polyprotein from transposon RE1; AltName: Full=Retro element 1 {ECO:0000303|PubMed:10689195}; Short=AtRE1 {ECO:0000303|PubMed:10689195}; Includes: RecName: Full=Protease RE1; EC=3.4.23.-; Includes: RecName: Full=Reverse transcriptase RE1; EC=2.7.7.49; Includes: RecName: Full=Endonuclease RE1;	SubName: Full=Retrotransposon like protein {ECO:0000313|EMBL:CAB46043.1};	FOG: Transposon-encoded proteins with TYA, reverse transcriptase, integrase domains in various combinations	GO:0006310,DNA recombination; GO:0004519,endonuclease activity; GO:0015074,DNA integration; GO:0004190,aspartic-type endopeptidase activity; GO:0003676,nucleic acid binding; GO:0003964,RNA-directed DNA polymerase activity; GO:0046872,metal ion binding	--
XLOC_019852	RchiOBHmChr5	2201461	2201677	.	--	--	--	--	--	--	--
XLOC_027038	RchiOBHmChr7	27062340	27063891	-	--	--	--	--	--	--	--
XLOC_020050	RchiOBHmChr5	37134872	37135346	.	--	PREDICTED: uncharacterized protein LOC101300469 [Fragaria vesca subsp. vesca]	--	SubName: Full=Transposase {ECO:0000313|EMBL:BAV56702.1};	--	--	--
XLOC_007908	RchiOBHmChr2	50662741	50663139	-	--	--	--	--	--	--	--
XLOC_014806	RchiOBHmChr4	37047807	37048742	-	K11310 general transcription factor 3C polypeptide 4 [EC:2.3.1.48] | (RefSeq) uncharacterized protein LOC112515069 (A)	PREDICTED: uncharacterized protein LOC101299663 isoform X1 [Fragaria vesca subsp. vesca]	--	SubName: Full=WD40 domain-containing protein/TFIIIC_delta domain-containing protein/zf-TFIIIC domain-containing protein {ECO:0000313|EMBL:GAV61134.1};	--	--	--
XLOC_014463	RchiOBHmChr4	14765281	14767104	-	--	--	--	--	--	--	--
XLOC_009129	RchiOBHmChr2	9625151	9625667	.	--	--	--	--	--	--	--
XLOC_012377	RchiOBHmChr3	4859795	4862040	.	K04730 interleukin-1 receptor-associated kinase 1 [EC:2.7.11.1] | (RefSeq) putative receptor-like protein kinase At3g47110 (A)	PREDICTED: probable LRR receptor-like serine/threonine-protein kinase At3g47570 [Fragaria vesca subsp. vesca]	RecName: Full=Probable LRR receptor-like serine/threonine-protein kinase At3g47570; EC=2.7.11.1; Flags: Precursor;	SubName: Full=Uncharacterized protein {ECO:0000313|EMBL:EMJ08845.1};	--	GO:0004674,protein serine/threonine kinase activity; GO:0016021,integral component of membrane; GO:0005524,ATP binding; GO:0005886,plasma membrane	--
XLOC_018127	RchiOBHmChr5	3753531	3761972	-	--	--	--	--	--	--	--
XLOC_024131	RchiOBHmChr6	39470202	39470435	.	--	--	--	--	--	--	--
XLOC_018926	RchiOBHmChr5	37401110	37402148	-	K01213 galacturan 1,4-alpha-galacturonidase [EC:3.2.1.67] | (RefSeq) exopolygalacturonase-like (A)	PREDICTED: exopolygalacturonase-like [Fragaria vesca subsp. vesca]	--	SubName: Full=Uncharacterized protein {ECO:0000313|EMBL:ONI13388.1};	--	GO:0071555,cell wall organization; GO:0005576,extracellular region; GO:0005975,carbohydrate metabolic process; GO:0004650,polygalacturonase activity	--
XLOC_016880	RchiOBHmChr5	30370537	30377660	+	--	--	--	--	--	--	--
XLOC_020091	RchiOBHmChr5	45069997	45071150	.	--	--	--	--	--	--	--
XLOC_014543	RchiOBHmChr4	20163967	20165398	-	--	--	--	--	--	--	--
XLOC_022439	RchiOBHmChr6	16038221	16041284	-	--	--	--	--	--	--	--
XLOC_008048	RchiOBHmChr2	56500643	56502623	-	--	--	--	--	--	--	--
XLOC_009470	RchiOBHmChr2	54145463	54145860	.	K04077 chaperonin GroEL | (RefSeq) chaperonin CPN60-2, mitochondrial-like (A)	uncharacterized protein LOC110764199 [Prunus avium]	--	SubName: Full=Uncharacterized protein {ECO:0000313|EMBL:GAV92751.1}; Flags: Fragment;	FOG: Transposon-encoded proteins with TYA, reverse transcriptase, integrase domains in various combinations	--	--
XLOC_005635	RchiOBHmChr2	67564075	67565102	+	K00327 NADPH-ferrihemoprotein reductase [EC:1.6.2.4] | (RefSeq) NADPH--cytochrome P450 reductase 2-like (A)	retrotransposon polyprotein [Rosa rugosa]	--	SubName: Full=Retrotransposon polyprotein {ECO:0000313|EMBL:AFP55536.1};	FOG: Transposon-encoded proteins with TYA, reverse transcriptase, integrase domains in various combinations	GO:0015074,DNA integration; GO:0003676,nucleic acid binding	--
XLOC_011591	RchiOBHmChr3	13668570	13679732	-	K17964 leucine-rich PPR motif-containing protein, mitochondrial | (RefSeq) hypothetical protein (A)	PREDICTED: pentatricopeptide repeat-containing protein At3g53700, chloroplastic [Fragaria vesca subsp. vesca]	RecName: Full=Pentatricopeptide repeat-containing protein At3g53700, chloroplastic; AltName: Full=Protein MATERNAL EFFECT EMBRYO ARREST 40; Flags: Precursor;	SubName: Full=Uncharacterized protein {ECO:0000313|EMBL:EMJ09267.1};	FOG: PPR repeat	GO:0004519,endonuclease activity; GO:0009793,embryo development ending in seed dormancy; GO:0009507,chloroplast; GO:0003723,RNA binding; GO:0009451,RNA modification	--
XLOC_022116	RchiOBHmChr6	2891942	2892960	-	--	--	--	--	--	--	--
XLOC_020538	RchiOBHmChr6	6309318	6310515	+	K19613 leucine-rich repeat protein SHOC2 | (RefSeq) TMV resistance protein N-like (A)	PREDICTED: TMV resistance protein N-like [Fragaria vesca subsp. vesca]	RecName: Full=Probable WRKY transcription factor 19; AltName: Full=WRKY DNA-binding protein 19;	SubName: Full=Uncharacterized protein {ECO:0000313|EMBL:EMJ28366.1};	--	GO:0043565,sequence-specific DNA binding; GO:0009941,chloroplast envelope; GO:0003700,DNA-binding transcription factor activity; GO:0005634,nucleus; GO:0006952,defense response; GO:0004674,protein serine/threonine kinase activity; GO:0006351,transcription, DNA-templated; GO:0043531,ADP binding; GO:0005524,ATP binding	--
XLOC_027833	RchiOBHmChr7	6039152	6039821	.	--	--	--	--	--	--	--
XLOC_012213	RchiOBHmChr3	41224828	41225377	-	--	--	--	--	--	--	TMEM192 family
XLOC_010620	RchiOBHmChr3	24216369	24217312	+	K22804 structural maintenance of chromosomes protein 6 | (RefSeq) structural maintenance of chromosomes protein 6B-like (A)	PREDICTED: uncharacterized protein LOC101307646 [Fragaria vesca subsp. vesca]	RecName: Full=Uncharacterized mitochondrial protein AtMg01250; AltName: Full=ORF102;	SubName: Full=RNA-directed DNA polymerase (Reverse transcriptase); Ribonuclease H; Endonuclease/exonuclease/phosphatase {ECO:0000313|EMBL:ABE87589.2};	FOG: Reverse transcriptase	GO:0005739,mitochondrion	--
XLOC_024185	RchiOBHmChr6	46443826	46444347	.	--	PREDICTED: uncharacterized protein LOC101306117 [Fragaria vesca subsp. vesca]	--	--	--	--	--
XLOC_009151	RchiOBHmChr2	13916020	13916358	.	--	--	--	--	--	--	--
XLOC_012450	RchiOBHmChr3	12470026	12470425	.	--	--	--	--	--	--	--
XLOC_024164	RchiOBHmChr6	43968626	43968851	.	--	--	--	--	--	--	--
XLOC_011201	RchiOBHmChr3	2669960	2671043	-	--	PREDICTED: uncharacterized protein LOC103344429, partial [Prunus mume]	RecName: Full=Protein HEAT INTOLERANT 4 {ECO:0000303|PubMed:23408827};	SubName: Full=Uncharacterized protein {ECO:0000313|EMBL:EMJ07549.1}; Flags: Fragment;	--	GO:0005730,nucleolus; GO:1900034,regulation of cellular response to heat; GO:0010286,heat acclimation; GO:0010369,chromocenter; GO:1901651,regulation of mitotic chromosome decondensation; GO:0009408,response to heat; GO:0060969,negative regulation of gene silencing	--
XLOC_019975	RchiOBHmChr5	23439599	23439900	.	--	--	--	--	--	--	--
XLOC_009138	RchiOBHmChr2	11250653	11250943	.	--	--	--	--	--	--	--
XLOC_008506	RchiOBHmChr2	71948689	71948982	-	--	--	--	--	--	--	--
XLOC_009179	RchiOBHmChr2	18205910	18207125	.	--	PREDICTED: uncharacterized protein LOC105350133 [Fragaria vesca subsp. vesca]	--	SubName: Full=Uncharacterized protein {ECO:0000313|EMBL:PIN17194.1};	--	--	--
XLOC_000042	RchiOBHmChr0c01	381285	385467	+	--	--	--	--	--	--	--
XLOC_024280	RchiOBHmChr6	64151237	64152397	.	K21456 glutathione synthase [EC:6.3.2.3] | (RefSeq) glutathione synthetase, chloroplastic-like (A)	PREDICTED: glutathione synthetase, chloroplastic-like [Malus domestica]	RecName: Full=Glutathione synthetase, chloroplastic; Short=GSH synthetase; Short=GSH-S; Short=Glutathione synthase; EC=6.3.2.3; Flags: Precursor;	RecName: Full=Glutathione synthetase {ECO:0000256|PIRNR:PIRNR001558}; Short=GSH-S {ECO:0000256|PIRNR:PIRNR001558}; EC=6.3.2.3 {ECO:0000256|PIRNR:PIRNR001558};	Glutathione synthetase	GO:0004363,glutathione synthase activity; GO:0043295,glutathione binding; GO:0000287,magnesium ion binding; GO:0009507,chloroplast; GO:0005524,ATP binding; GO:0042803,protein homodimerization activity	--
XLOC_027550	RchiOBHmChr7	56611622	56611913	-	--	--	--	--	--	--	--
XLOC_019776	RchiOBHmChr5	86977044	86979229	-	K13459 disease resistance protein RPS2 | (RefSeq) probable disease resistance protein At4g27220 (A)	PREDICTED: disease resistance protein At4g27190-like [Fragaria vesca subsp. vesca]	RecName: Full=Disease resistance protein At4g27190;	SubName: Full=Bukammen 034170 resistance protein {ECO:0000313|EMBL:AHY23153.1}; Flags: Fragment;	Apoptotic ATPase	GO:0006952,defense response; GO:0005886,plasma membrane; GO:0005524,ATP binding; GO:0043531,ADP binding; GO:0007165,signal transduction	--
XLOC_003514	RchiOBHmChr1	9367980	9368315	.	K01213 galacturan 1,4-alpha-galacturonidase [EC:3.2.1.67] | (RefSeq) exopolygalacturonase-like (A)	PREDICTED: uncharacterized protein LOC109167502 [Ipomoea nil]	RecName: Full=Uncharacterized mitochondrial protein AtMg00310; AltName: Full=ORF154;	SubName: Full=Uncharacterized protein {ECO:0000313|EMBL:EEE56566.1};	FOG: Reverse transcriptase	GO:0005739,mitochondrion	--
XLOC_013345	RchiOBHmChr4	40963705	40966417	+	--	PREDICTED: uncharacterized protein LOC105351107 [Fragaria vesca subsp. vesca]	--	--	--	--	--
XLOC_002200	RchiOBHmChr1	17456719	17457660	-	--	--	--	--	--	--	--
XLOC_005938	RchiOBHmChr2	76442763	76449466	+	K23292 endoplasmic reticulum junction formation protein lunapark | (RefSeq) uncharacterized protein At2g24330 (A)	PREDICTED: uncharacterized protein At2g24330 [Fragaria vesca subsp. vesca]	RecName: Full=Probable adenylate kinase 5, chloroplastic; EC=2.7.4.3; AltName: Full=Adenylate monophosphate kinase 5; Flags: Precursor;	SubName: Full=Uncharacterized protein {ECO:0000313|EnsemblPlants:OPUNC08G08520.3};	Adenylate kinase	GO:0009535,chloroplast thylakoid membrane; GO:0009941,chloroplast envelope; GO:0005524,ATP binding; GO:0004017,adenylate kinase activity	ubiE/COQ5 methyltransferase family
XLOC_015777	RchiOBHmChr4	22135227	22135427	.	--	PREDICTED: uncharacterized protein LOC101300171 [Fragaria vesca subsp. vesca]	--	SubName: Full=uncharacterized protein LOC103493028 isoform X1 {ECO:0000313|RefSeq:XP_008451868.1, ECO:0000313|RefSeq:XP_008451869.1, ECO:0000313|RefSeq:XP_016901189.1};	--	GO:0008234,cysteine-type peptidase activity	--
XLOC_013285	RchiOBHmChr4	37902706	37903027	+	--	--	--	--	--	--	--
XLOC_028141	RchiOBHmChr7	49276819	49277068	.	K05909 laccase [EC:1.10.3.2] | (RefSeq) laccase-14 (A)	PREDICTED: laccase-14 [Prunus mume]	RecName: Full=Laccase-14; EC=1.10.3.2; AltName: Full=Benzenediol:oxygen oxidoreductase 14; AltName: Full=Diphenol oxidase 14; AltName: Full=Urishiol oxidase 14; Flags: Precursor;	RecName: Full=Laccase {ECO:0000256|RuleBase:RU361119}; EC=1.10.3.2 {ECO:0000256|RuleBase:RU361119}; AltName: Full=Benzenediol:oxygen oxidoreductase {ECO:0000256|RuleBase:RU361119}; AltName: Full=Diphenol oxidase {ECO:0000256|RuleBase:RU361119}; AltName: Full=Urishiol oxidase {ECO:0000256|RuleBase:RU361119};	Multicopper oxidases	GO:0048046,apoplast; GO:0052716,hydroquinone:oxygen oxidoreductase activity; GO:0016722,oxidoreductase activity, oxidizing metal ions; GO:0005507,copper ion binding; GO:0046274,lignin catabolic process	--
XLOC_020324	RchiOBHmChr5	76851410	76851712	.	--	--	--	--	--	--	--
XLOC_025008	RchiOBHmChr7	15985106	15986152	+	--	--	--	--	--	--	--
XLOC_028069	RchiOBHmChr7	38937690	38937916	.	--	--	--	--	--	--	--
XLOC_008305	RchiOBHmChr2	65397685	65400996	-	--	--	--	--	--	--	--
XLOC_028023	RchiOBHmChr7	31533782	31534181	.	--	--	--	--	--	--	--
XLOC_025489	RchiOBHmChr7	37329537	37330490	+	--	--	--	--	--	--	--
XLOC_017353	RchiOBHmChr5	57510745	57511376	+	--	--	--	--	--	--	--
XLOC_008192	RchiOBHmChr2	62147210	62148015	-	--	--	--	--	--	--	--
XLOC_024041	RchiOBHmChr6	28400602	28400944	.	K17279 receptor expression-enhancing protein 5/6 | (RefSeq) HVA22-like protein a (A)	PREDICTED: uncharacterized protein LOC101305618 [Fragaria vesca subsp. vesca]	--	RecName: Full=HVA22-like protein {ECO:0000256|RuleBase:RU362006}; Flags: Fragment;	--	GO:0016021,integral component of membrane	--
XLOC_020106	RchiOBHmChr5	46592725	46593028	.	K01090 protein phosphatase [EC:3.1.3.16] | (RefSeq) serine/threonine-protein phosphatase BSL1-like isoform X1 (A)	Serine/threonine-protein phosphatase BSL3 [Zea mays]	RecName: Full=Serine/threonine-protein phosphatase BSL2 homolog; EC=3.1.3.16; AltName: Full=BSU1-like protein 2 homolog;	RecName: Full=Serine/threonine-protein phosphatase {ECO:0000256|RuleBase:RU004273}; EC=3.1.3.16 {ECO:0000256|RuleBase:RU004273};	Serine/threonine specific protein phosphatase PP1, catalytic subunit	GO:0005634,nucleus; GO:0046872,metal ion binding; GO:0009742,brassinosteroid mediated signaling pathway; GO:0004721,phosphoprotein phosphatase activity	--
XLOC_024169	RchiOBHmChr6	45130442	45130805	.	--	--	--	--	--	--	--
XLOC_027615	RchiOBHmChr7	60814140	60814974	-	K06228 fused [EC:2.7.11.1] | (RefSeq) hypothetical protein (A)	retrotransposon polyprotein [Rosa rugosa]	--	SubName: Full=Retrotransposon polyprotein {ECO:0000313|EMBL:AFP55536.1};	--	GO:0015074,DNA integration; GO:0003676,nucleic acid binding	--
XLOC_009296	RchiOBHmChr2	36218011	36218281	.	--	--	--	--	--	--	--
XLOC_009174	RchiOBHmChr2	17465914	17466297	.	--	--	--	--	--	--	--
XLOC_006017	RchiOBHmChr2	78943332	78945418	+	--	--	--	--	--	--	--
XLOC_009506	RchiOBHmChr2	57683705	57684770	.	--	--	--	--	--	--	--
XLOC_003519	RchiOBHmChr1	11330033	11330555	.	--	--	--	--	--	--	--
XLOC_027821	RchiOBHmChr7	4744697	4745060	.	--	--	--	--	--	--	--
XLOC_001122	RchiOBHmChr1	46686456	46688138	+	--	--	--	--	--	--	--
XLOC_019926	RchiOBHmChr5	15310269	15310604	.	--	--	--	--	--	--	--
XLOC_011859	RchiOBHmChr3	23050416	23051270	-	--	PREDICTED: uncharacterized protein LOC105351553 [Fragaria vesca subsp. vesca]	--	--	--	--	--
XLOC_022434	RchiOBHmChr6	15844426	15845026	-	--	--	--	--	--	--	--
XLOC_024123	RchiOBHmChr6	38574721	38575031	.	--	hypothetical protein AQUCO_05900002v1 [Aquilegia coerulea]	--	SubName: Full=Uncharacterized protein {ECO:0000313|EMBL:PIA29486.1};	--	--	--
XLOC_014805	RchiOBHmChr4	36942495	36944971	-	--	--	--	--	--	--	--
XLOC_011427	RchiOBHmChr3	9560451	9561858	-	--	PREDICTED: protein MON2 homolog [Fragaria vesca subsp. vesca]	--	SubName: Full=Uncharacterized protein {ECO:0000313|EMBL:ONI04754.1};	Uncharacterized conserved protein	--	--
XLOC_020363	RchiOBHmChr5	83241129	83241330	.	--	--	--	--	--	--	--
XLOC_020157	RchiOBHmChr5	51928434	51928748	.	--	--	--	--	--	--	--
XLOC_007186	RchiOBHmChr2	23145709	23146029	-	--	PREDICTED: protein ecdysoneless homolog [Malus domestica]	RecName: Full=Protein ecdysoneless homolog {ECO:0000250|UniProtKB:Q9W032};	SubName: Full=Uncharacterized protein {ECO:0000313|EMBL:AFK37682.1};	MADS box transcription factor	GO:0005634,nucleus; GO:0003713,transcription coactivator activity; GO:0006366,transcription by RNA polymerase II	--
XLOC_009422	RchiOBHmChr2	48937200	48937422	.	--	--	--	--	--	--	--
XLOC_027918	RchiOBHmChr7	14702347	14702953	.	--	--	--	--	--	--	--
XLOC_015800	RchiOBHmChr4	24406337	24406647	.	K06228 fused [EC:2.7.11.1] | (RefSeq) hypothetical protein (A)	retrotransposon protein [Rosa rugosa]	--	SubName: Full=Retrotransposon protein {ECO:0000313|EMBL:AFP55573.1};	FOG: Transposon-encoded proteins with TYA, reverse transcriptase, integrase domains in various combinations	GO:0015074,DNA integration; GO:0003676,nucleic acid binding	--
XLOC_020202	RchiOBHmChr5	58660931	58661190	.	K21407 adipocyte plasma membrane-associated protein | (RefSeq) protein STRICTOSIDINE SYNTHASE-LIKE 10-like (A)	PREDICTED: uncharacterized protein LOC101293944, partial [Fragaria vesca subsp. vesca]	--	SubName: Full=Uncharacterized protein {ECO:0000313|EMBL:EMJ07779.1}; Flags: Fragment;	FOG: Reverse transcriptase	GO:0008270,zinc ion binding; GO:0003676,nucleic acid binding	Zinc knuckle
XLOC_028058	RchiOBHmChr7	36564194	36564544	.	--	--	--	--	--	--	--
XLOC_004148	RchiOBHmChr2	6776291	6776879	+	--	--	--	--	--	--	Immunoglobulin C2-set domain
XLOC_025484	RchiOBHmChr7	37492163	37493263	+	--	hypothetical protein [Rosa rugosa]	--	SubName: Full=Uncharacterized protein {ECO:0000313|EMBL:AFP55539.1};	--	--	--
XLOC_027632	RchiOBHmChr7	61381334	61382164	-	--	PREDICTED: uncharacterized protein LOC103343199 [Prunus mume]	--	SubName: Full=Transposon Ty3-I Gag-Pol polyprotein {ECO:0000313|EMBL:KYP43128.1};	--	GO:0003676,nucleic acid binding	--
XLOC_009557	RchiOBHmChr2	62054615	62055019	.	--	--	--	--	--	--	--
XLOC_028031	RchiOBHmChr7	33195269	33196131	.	--	--	--	--	--	--	--
XLOC_018639	RchiOBHmChr5	23384769	23393508	-	--	--	--	--	--	--	--
XLOC_011996	RchiOBHmChr3	30408218	30408537	-	--	--	--	--	--	--	--
XLOC_011197	RchiOBHmChr3	2499322	2500328	-	--	--	--	--	--	--	--
XLOC_015927	RchiOBHmChr4	43508526	43508763	.	--	peroxiredoxin-2F, mitochondrial-like [Hevea brasiliensis]	RecName: Full=Peroxiredoxin-2F, mitochondrial; EC=1.11.1.15; AltName: Full=Peroxiredoxin IIF; AltName: Full=Thioredoxin peroxidase 2F; Flags: Precursor;	SubName: Full=Redoxin domain-containing protein {ECO:0000313|EMBL:GAV84597.1};	Alkyl hydroperoxide reductase/peroxiredoxin	GO:0005739,mitochondrion; GO:0006979,response to oxidative stress; GO:0005759,mitochondrial matrix; GO:0046686,response to cadmium ion; GO:0045454,cell redox homeostasis; GO:0051920,peroxiredoxin activity; GO:0004601,peroxidase activity	--
XLOC_011552	RchiOBHmChr3	12586584	12589052	-	--	PREDICTED: ribulose bisphosphate carboxylase/oxygenase activase, chloroplastic-like [Fragaria vesca subsp. vesca]	RecName: Full=Ribulose bisphosphate carboxylase/oxygenase activase 1, chloroplastic; Short=RA 1; Short=RuBisCO activase 1; AltName: Full=RuBisCO activase alpha form; Flags: Precursor;	SubName: Full=Rubisco activase 2 {ECO:0000313|EMBL:ACA58354.1}; Flags: Fragment;	26S proteasome regulatory complex, ATPase RPT4	GO:0009570,chloroplast stroma; GO:0005524,ATP binding	--
XLOC_012577	RchiOBHmChr3	33002664	33002987	.	--	--	--	--	--	--	Mycoplasma protein of unknown function, DUF285
XLOC_028208	RchiOBHmChr7	64032697	64033026	.	--	--	--	--	--	--	--
XLOC_020052	RchiOBHmChr5	37507578	37507907	.	K02995 small subunit ribosomal protein S8e | (RefSeq) 40S ribosomal protein S8-like (A)	--	--	--	--	--	--
XLOC_004871	RchiOBHmChr2	36622661	36623918	+	K09338 homeobox-leucine zipper protein | (RefSeq) homeobox-leucine zipper protein HAT5-like (A)	PREDICTED: homeobox-leucine zipper protein HAT5-like [Fragaria vesca subsp. vesca]	RecName: Full=Exosome complex exonuclease RRP46 homolog {ECO:0000305}; EC=3.1.13.- {ECO:0000305}; AltName: Full=Exosome component 5 {ECO:0000305}; AltName: Full=Ribosomal RNA-processing protein 46 {ECO:0000305};	SubName: Full=Uncharacterized protein {ECO:0000313|EMBL:EMJ10544.1};	Exosomal 3'-5' exoribonuclease complex, subunit Rrp46	GO:0034475,U4 snRNA 3'-end processing; GO:0071028,nuclear mRNA surveillance; GO:0016075,rRNA catabolic process; GO:0005730,nucleolus; GO:0004536,deoxyribonuclease activity; GO:0004527,exonuclease activity; GO:0004540,ribonuclease activity; GO:0000176,nuclear exosome (RNase complex); GO:0000177,cytoplasmic exosome (RNase complex); GO:0034427,nuclear-transcribed mRNA catabolic process, exonucleolyt…	--
XLOC_020329	RchiOBHmChr5	77264912	77265731	.	--	--	--	--	--	--	--
XLOC_013269	RchiOBHmChr4	37250042	37251395	+	--	--	--	--	--	--	--
XLOC_019850	RchiOBHmChr5	1904822	1905222	.	--	--	--	--	--	--	--
XLOC_028064	RchiOBHmChr7	37949039	37949305	.	--	--	--	--	--	--	--
XLOC_028085	RchiOBHmChr7	40795188	40795453	.	--	--	--	--	--	--	--
XLOC_009639	RchiOBHmChr2	71284200	71284400	.	--	--	--	--	--	--	--
XLOC_016045	RchiOBHmChr4	65846675	65847015	.	K19892 glucan endo-1,3-beta-glucosidase 4 [EC:3.2.1.39] | (RAP-DB) Os07g0577300; Glycoside hydrolase, family 17 protein. (A)	PREDICTED: glucan endo-1,3-beta-glucosidase-like [Malus domestica]	RecName: Full=Glucan endo-1,3-beta-glucosidase; EC=3.2.1.39; AltName: Full=(1->3)-beta-glucan endohydrolase; Short=(1->3)-beta-glucanase; AltName: Full=Beta-1,3-endoglucanase; Flags: Precursor;	SubName: Full=Uncharacterized protein {ECO:0000313|EMBL:EMJ27784.1}; Flags: Fragment;	--	GO:0005975,carbohydrate metabolic process; GO:0008810,cellulase activity; GO:0005618,cell wall; GO:0030247,polysaccharide binding; GO:0006952,defense response; GO:0046658,anchored component of plasma membrane; GO:0005773,vacuole; GO:0042973,glucan endo-1,3-beta-D-glucosidase activity	--
XLOC_012685	RchiOBHmChr3	48419854	48420528	.	--	--	--	--	--	--	--
XLOC_012664	RchiOBHmChr3	44540680	44541165	.	--	--	--	--	--	--	--
XLOC_009678	RchiOBHmChr2	75047369	75047704	.	--	--	--	--	--	--	--
XLOC_014868	RchiOBHmChr4	40549501	40552474	-	K17917 sorting nexin-1/2 | (RefSeq) sorting nexin 1-like (A)	PREDICTED: uncharacterized protein LOC107178579 [Citrus sinensis]	RecName: Full=Uncharacterized mitochondrial protein AtMg00820; AltName: Full=ORF170;	SubName: Full=Retrotransposon polyprotein {ECO:0000313|EMBL:AFP55537.1};	FOG: Transposon-encoded proteins with TYA, reverse transcriptase, integrase domains in various combinations	GO:0005739,mitochondrion	--
XLOC_020043	RchiOBHmChr5	36037445	36037648	.	--	--	--	--	--	--	--
XLOC_003231	RchiOBHmChr1	63364106	63364579	-	--	--	--	--	--	--	--
XLOC_003600	RchiOBHmChr1	21185884	21186122	.	--	--	--	--	--	--	--
XLOC_019901	RchiOBHmChr5	12258442	12260190	.	--	--	--	--	--	--	--
XLOC_024528	RchiOBHmChr7	4206747	4207079	+	--	PREDICTED: uncharacterized protein LOC101299590 [Fragaria vesca subsp. vesca]	--	SubName: Full=Uncharacterized protein {ECO:0000313|EMBL:ONI08868.1};	--	--	--
XLOC_020377	RchiOBHmChr5	85784414	85784687	.	--	PREDICTED: uncharacterized protein LOC101299333 [Fragaria vesca subsp. vesca]	--	--	--	--	--
XLOC_003546	RchiOBHmChr1	15273961	15274265	.	K11436 type I protein arginine methyltransferase [EC:2.1.1.319] | (RefSeq) probable protein arginine N-methyltransferase 3 (A)	PREDICTED: probable protein arginine N-methyltransferase 3 [Fragaria vesca subsp. vesca]	RecName: Full=Probable protein arginine N-methyltransferase 3; EC=2.1.1.-;	SubName: Full=Uncharacterized protein {ECO:0000313|EMBL:EMJ20058.1};	Protein arginine N-methyltransferase PRMT1 and related enzymes	GO:0003676,nucleic acid binding; GO:0006355,regulation of transcription, DNA-templated; GO:0005829,cytosol; GO:0008469,histone-arginine N-methyltransferase activity; GO:0035242,protein-arginine omega-N asymmetric methyltransferase activity; GO:0046872,metal ion binding	--
XLOC_007765	RchiOBHmChr2	45238386	45239614	-	--	--	--	--	--	--	--
XLOC_022823	RchiOBHmChr6	39195490	39198328	-	--	--	--	--	--	--	--
XLOC_027806	RchiOBHmChr7	2877122	2877565	.	K03768 peptidyl-prolyl cis-trans isomerase B (cyclophilin B) [EC:5.2.1.8] | (RefSeq) peptidyl-prolyl cis-trans isomerase isoform X1 (A)	hypothetical protein CISIN_1g024387mg [Citrus sinensis]	RecName: Full=Peptidyl-prolyl cis-trans isomerase CYP20-3, chloroplastic; Short=PPIase CYP20-3; EC=5.2.1.8; AltName: Full=Cyclophilin of 20 kDa 3; AltName: Full=Cyclosporin A-binding protein; AltName: Full=Rotamase CYP20-3; AltName: Full=Rotamase cyclophilin-4; Flags: Precursor;	RecName: Full=Peptidyl-prolyl cis-trans isomerase {ECO:0000256|RuleBase:RU363019}; Short=PPIase {ECO:0000256|RuleBase:RU363019}; EC=5.2.1.8 {ECO:0000256|RuleBase:RU363019};	Cyclophilin type peptidyl-prolyl cis-trans isomerase	GO:0009570,chloroplast stroma; GO:0006457,protein folding; GO:0003755,peptidyl-prolyl cis-trans isomerase activity	Cyclophilin type peptidyl-prolyl cis-trans isomerase/CLD
XLOC_009521	RchiOBHmChr2	58596818	58597099	.	--	retrotransposon polyprotein [Rosa rugosa]	--	SubName: Full=Retrotransposon polyprotein {ECO:0000313|EMBL:AFP55536.1};	--	GO:0015074,DNA integration; GO:0003676,nucleic acid binding	--
XLOC_023979	RchiOBHmChr6	20434521	20434819	.	--	--	--	--	--	--	--
XLOC_012631	RchiOBHmChr3	41760941	41761152	.	--	--	--	--	--	--	--
XLOC_023938	RchiOBHmChr6	14272210	14272424	.	--	--	--	--	--	--	--
XLOC_015951	RchiOBHmChr4	47177376	47177607	.	--	--	--	--	--	--	--
XLOC_017337	RchiOBHmChr5	56372959	56373413	+	--	--	--	--	--	--	--
XLOC_012658	RchiOBHmChr3	44090592	44090999	.	--	--	--	--	--	--	--
XLOC_020121	RchiOBHmChr5	47771851	47772089	.	--	--	--	--	--	--	--
XLOC_000914	RchiOBHmChr1	37036458	37040569	+	--	--	--	--	--	--	--
XLOC_023951	RchiOBHmChr6	17753884	17754150	.	--	--	--	--	--	--	--
XLOC_012590	RchiOBHmChr3	36156252	36156473	.	--	PREDICTED: uncharacterized protein LOC101305537 isoform X2 [Fragaria vesca subsp. vesca]	--	SubName: Full=Uncharacterized protein {ECO:0000313|EMBL:EMJ02162.1};	--	GO:0016491,oxidoreductase activity	--
XLOC_012563	RchiOBHmChr3	29310665	29311076	.	--	hypothetical protein CFP56_78239 [Quercus suber]	--	SubName: Full=Uncharacterized protein {ECO:0000313|EnsemblPlants:PGSC0003DMT400092218};	--	--	--
XLOC_015681	RchiOBHmChr4	5600894	5601199	.	--	--	--	--	--	--	--
XLOC_018640	RchiOBHmChr5	23440208	23441058	-	--	--	--	--	--	--	--
XLOC_028160	RchiOBHmChr7	55400806	55402071	.	--	--	--	--	--	--	--
XLOC_009354	RchiOBHmChr2	43786129	43786652	.	--	PREDICTED: uncharacterized protein LOC108221456 [Daucus carota subsp. sativus]	--	SubName: Full=Uncharacterized protein {ECO:0000313|EMBL:CAN63399.1};	--	GO:0008234,cysteine-type peptidase activity	--
XLOC_025514	RchiOBHmChr7	39011480	39012311	+	--	--	--	--	--	--	--
XLOC_002213	RchiOBHmChr1	18269700	18270242	-	--	--	--	--	--	--	--
XLOC_007815	RchiOBHmChr2	46792054	46793176	-	--	--	--	--	--	--	--
XLOC_009783	RchiOBHmChr2	84155429	84156236	.	K14564 nucleolar protein 56 | (RefSeq) nucleolar protein 56 (A)	hypothetical protein PRUPE_5G153500 [Prunus persica]	--	SubName: Full=Uncharacterized protein {ECO:0000313|EMBL:ONI08020.1};	Ribosome biogenesis protein - Nop56p/Sik1p	--	--
XLOC_007621	RchiOBHmChr2	40168355	40169009	-	--	--	--	--	--	--	--
XLOC_022719	RchiOBHmChr6	33562096	33563002	-	K07478 putative ATPase | (RefSeq) protein NYNRIN-like (A)	PREDICTED: uncharacterized protein LOC105351280 [Fragaria vesca subsp. vesca]	--	SubName: Full=Rve domain-containing protein {ECO:0000313|EMBL:GAV85981.1};	FOG: Transposon-encoded proteins with TYA, reverse transcriptase, integrase domains in various combinations	GO:0015074,DNA integration; GO:0003676,nucleic acid binding	Integrase core domain
XLOC_012988	RchiOBHmChr4	17073876	17078710	+	--	--	--	--	--	--	--
XLOC_027857	RchiOBHmChr7	9536514	9536967	.	--	--	--	--	--	--	--
XLOC_005304	RchiOBHmChr2	54411721	54412366	+	K22804 structural maintenance of chromosomes protein 6 | (RefSeq) structural maintenance of chromosomes protein 6B-like (A)	uncharacterized protein LOC110757915 [Prunus avium]	RecName: Full=Uncharacterized mitochondrial protein AtMg01250; AltName: Full=ORF102;	SubName: Full=Uncharacterized protein {ECO:0000313|EMBL:EMJ04543.1};	FOG: Reverse transcriptase	GO:0005739,mitochondrion	--
XLOC_009368	RchiOBHmChr2	44446903	44447171	.	--	--	--	--	--	--	Transmembrane protein family 72
XLOC_022562	RchiOBHmChr6	23895129	23896408	-	--	PREDICTED: uncharacterized protein LOC101295086 [Fragaria vesca subsp. vesca]	--	SubName: Full=uncharacterized protein LOC107889943 {ECO:0000313|RefSeq:XP_016669964.1};	--	--	gag-polypeptide of LTR copia-type
XLOC_007539	RchiOBHmChr2	37776868	37783918	-	K02923 large subunit ribosomal protein L38e | (RefSeq) 60S ribosomal protein L38 (A)	PREDICTED: 60S ribosomal protein L38 [Ricinus communis]	RecName: Full=60S ribosomal protein L38;	SubName: Full=60S ribosomal protein L38, putative {ECO:0000313|EMBL:EEF47362.1};	60S ribosomal protein L38	GO:0022626,cytosolic ribosome; GO:0022625,cytosolic large ribosomal subunit; GO:0003735,structural constituent of ribosome; GO:0022618,ribonucleoprotein complex assembly; GO:0003723,RNA binding; GO:0006412,translation	--
XLOC_022034	RchiOBHmChr6	69067693	69069228	+	K17086 transmembrane 9 superfamily member 2/4 | (RefSeq) uncharacterized LOC101300290 (A)	PREDICTED: TMV resistance protein N-like isoform X1 [Fragaria vesca subsp. vesca]	--	SubName: Full=Uncharacterized protein {ECO:0000313|EMBL:EMJ00621.1}; Flags: Fragment;	--	GO:0008270,zinc ion binding; GO:0003676,nucleic acid binding	--
XLOC_001092	RchiOBHmChr1	45632646	45633910	+	K00799 glutathione S-transferase [EC:2.5.1.18] | (RefSeq) uncharacterized protein LOC106406178 (A)	PREDICTED: uncharacterized protein LOC101295086 [Fragaria vesca subsp. vesca]	--	SubName: Full=UBN2 domain-containing protein {ECO:0000313|EMBL:GAV79884.1}; Flags: Fragment;	--	GO:0008270,zinc ion binding; GO:0003676,nucleic acid binding	--
XLOC_026009	RchiOBHmChr7	66633684	66634437	+	--	PREDICTED: golgin candidate 2 [Fragaria vesca subsp. vesca]	RecName: Full=Golgin candidate 2; Short=AtGC2;	SubName: Full=Uncharacterized protein {ECO:0000313|EMBL:KZM98629.1};	--	GO:0005794,Golgi apparatus; GO:0007030,Golgi organization; GO:0016021,integral component of membrane; GO:0000301,retrograde transport, vesicle recycling within Golgi; GO:0031985,Golgi cisterna; GO:0000139,Golgi membrane	--
XLOC_022440	RchiOBHmChr6	16041835	16042345	-	--	--	--	--	--	--	--
XLOC_023974	RchiOBHmChr6	20143844	20144207	.	K04077 chaperonin GroEL | (RefSeq) chaperonin CPN60-2, mitochondrial-like (A)	uncharacterized protein LOC110756013 [Prunus avium]	--	SubName: Full=Uncharacterized protein {ECO:0000313|EMBL:GAV58419.1}; Flags: Fragment;	FOG: Transposon-encoded proteins with TYA, reverse transcriptase, integrase domains in various combinations	--	--
XLOC_009448	RchiOBHmChr2	51361140	51362486	.	K03006 DNA-directed RNA polymerase II subunit RPB1 [EC:2.7.7.6] | (RefSeq) LOW QUALITY PROTEIN: DNA-directed RNA polymerase II subunit 1-like (A)	polyprotein [Prunus persica]	RecName: Full=Retrovirus-related Pol polyprotein from transposon TNT 1-94; Includes: RecName: Full=Protease; EC=3.4.23.-; Includes: RecName: Full=Reverse transcriptase; EC=2.7.7.49; Includes: RecName: Full=Endonuclease;	SubName: Full=Polyprotein {ECO:0000313|EMBL:AHL77759.1};	FOG: Transposon-encoded proteins with TYA, reverse transcriptase, integrase domains in various combinations	GO:0004519,endonuclease activity; GO:0015074,DNA integration; GO:0004190,aspartic-type endopeptidase activity; GO:0008270,zinc ion binding; GO:0003676,nucleic acid binding; GO:0003964,RNA-directed DNA polymerase activity	--
XLOC_020133	RchiOBHmChr5	49330050	49330724	.	--	--	--	--	--	--	--
XLOC_009661	RchiOBHmChr2	73597295	73597941	.	--	PREDICTED: uncharacterized protein LOC105350038 [Fragaria vesca subsp. vesca]	--	--	--	--	--
XLOC_025960	RchiOBHmChr7	64466899	64468733	+	K17535 serine/threonine-protein kinase TNNI3K [EC:2.7.11.1] | (RefSeq) uncharacterized LOC105353223 (A)	PREDICTED: uncharacterized protein LOC101299608 [Fragaria vesca subsp. vesca]	RecName: Full=Putative ribonuclease H protein At1g65750; EC=3.1.26.4;	SubName: Full=Uncharacterized protein {ECO:0000313|EMBL:EMJ14194.1}; Flags: Fragment;	FOG: Reverse transcriptase	GO:0046872,metal ion binding; GO:0004523,RNA-DNA hybrid ribonuclease activity; GO:0003676,nucleic acid binding	--
XLOC_015974	RchiOBHmChr4	50519942	50520216	.	--	--	--	--	--	--	--
XLOC_012623	RchiOBHmChr3	41058291	41059420	.	K12874 intron-binding protein aquarius | (RefSeq) LOW QUALITY PROTEIN: intron-binding protein aquarius-like (A)	uncharacterized protein LOC105636752 [Jatropha curcas]	--	SubName: Full=Uncharacterized protein {ECO:0000313|EMBL:EMJ04651.1};	FOG: Reverse transcriptase	GO:0003676,nucleic acid binding	Reverse transcriptase (RNA-dependent DNA polymerase)
XLOC_000919	RchiOBHmChr1	37530035	37530925	+	--	--	--	--	--	--	--
XLOC_015790	RchiOBHmChr4	23392710	23392920	.	--	--	--	--	--	--	--
XLOC_024060	RchiOBHmChr6	31688200	31688399	.	--	--	--	--	--	--	--
XLOC_022831	RchiOBHmChr6	39654893	39655446	-	--	--	--	--	--	--	--
XLOC_009533	RchiOBHmChr2	60039918	60040207	.	--	PREDICTED: uncharacterized protein LOC101304378 [Fragaria vesca subsp. vesca]	--	SubName: Full=Uncharacterized protein {ECO:0000313|EMBL:GAV68201.1};	--	--	--
XLOC_009634	RchiOBHmChr2	70836773	70837019	.	--	--	--	--	--	--	--
XLOC_022149	RchiOBHmChr6	4279030	4290985	-	--	--	--	--	--	--	--
XLOC_017173	RchiOBHmChr5	45551319	45552050	+	K19613 leucine-rich repeat protein SHOC2 | (RefSeq) LRR receptor-like serine/threonine-protein kinase GSO2 (A)	PREDICTED: uncharacterized protein LOC105349391 [Fragaria vesca subsp. vesca]	--	SubName: Full=Retrotransposon gag protein {ECO:0000313|EMBL:OMO51345.1};	--	--	--
XLOC_012669	RchiOBHmChr3	45317369	45317577	.	--	--	--	--	--	--	--
XLOC_005126	RchiOBHmChr2	46522781	46524068	+	--	--	--	--	--	--	--
XLOC_024830	RchiOBHmChr7	11364607	11371817	+	--	--	--	--	--	--	--
XLOC_012524	RchiOBHmChr3	23519513	23519763	.	--	--	--	--	--	--	--
XLOC_017186	RchiOBHmChr5	46021429	46022088	+	--	--	--	--	--	--	Interleukin-17 receptor, fibronectin-III-like domain 1
XLOC_024553	RchiOBHmChr7	4800792	4806310	+	K15255 ATP-dependent DNA helicase PIF1 [EC:3.6.4.12] | (RefSeq) uncharacterized protein LOC110882888 (A)	PREDICTED: uncharacterized protein LOC101290818 [Fragaria vesca subsp. vesca]	--	RecName: Full=ATP-dependent DNA helicase {ECO:0000256|RuleBase:RU363044}; EC=3.6.4.12 {ECO:0000256|RuleBase:RU363044};	DNA helicase PIF1/RRM3	GO:0003678,DNA helicase activity; GO:0006310,DNA recombination; GO:0000723,telomere maintenance; GO:0005524,ATP binding; GO:0006281,DNA repair	Replication protein A OB domain
XLOC_005496	RchiOBHmChr2	62140709	62142183	+	--	--	--	--	--	--	--
XLOC_018901	RchiOBHmChr5	36415801	36416100	-	--	--	--	--	--	--	--
XLOC_003484	RchiOBHmChr1	2980719	2980979	.	--	--	--	--	--	--	--
XLOC_019048	RchiOBHmChr5	43781875	43782165	-	--	--	--	--	--	--	--
XLOC_012351	RchiOBHmChr3	1515392	1515823	.	--	--	--	--	--	--	--
XLOC_009725	RchiOBHmChr2	79351993	79352212	.	--	--	--	--	--	--	--
XLOC_023992	RchiOBHmChr6	21649059	21649376	.	--	--	--	--	--	--	--
XLOC_015992	RchiOBHmChr4	54239278	54239707	.	--	--	--	--	--	--	--
XLOC_010867	RchiOBHmChr3	36338044	36338607	+	--	PREDICTED: uncharacterized protein LOC101291974 [Fragaria vesca subsp. vesca]	--	SubName: Full=Retrotransposon polyprotein {ECO:0000313|EMBL:AFP55537.1};	FOG: Transposon-encoded proteins with TYA, reverse transcriptase, integrase domains in various combinations	GO:0015074,DNA integration; GO:0003676,nucleic acid binding	--
XLOC_009127	RchiOBHmChr2	9509102	9509993	.	--	PREDICTED: kinesin-like calmodulin-binding protein [Fragaria vesca subsp. vesca]	RecName: Full=Kinesin-like protein KIN-14I {ECO:0000305}; AltName: Full=Kinesin-like calmodulin-binding protein {ECO:0000305}; Short=OsKCBP {ECO:0000303|PubMed:19106179};	SubName: Full=Uncharacterized protein {ECO:0000313|EMBL:EMJ05522.1};	Myosin VII, myosin IXB and related myosins	GO:0005737,cytoplasm; GO:0008017,microtubule binding; GO:0007018,microtubule-based movement; GO:0005524,ATP binding; GO:0016887,ATPase activity; GO:0005516,calmodulin binding; GO:0005871,kinesin complex; GO:0005874,microtubule; GO:0003777,microtubule motor activity; GO:0016491,oxidoreductase activity	--
XLOC_012379	RchiOBHmChr3	4923425	4924847	.	K21248 vacuole membrane protein 1 | (RefSeq) vacuole membrane protein KMS1-like (A)	PREDICTED: vacuole membrane protein KMS1-like [Fragaria vesca subsp. vesca]	RecName: Full=Vacuole membrane protein KMS1 {ECO:0000303|PubMed:21294794}; AltName: Full=Protein KILLING ME SLOWLY 1 {ECO:0000303|PubMed:21294794};	SubName: Full=Uncharacterized protein {ECO:0000313|EMBL:ONI04502.1};	Vacuole membrane protein VMP1	GO:0007030,Golgi organization; GO:0000407,phagophore assembly site; GO:0016192,vesicle-mediated transport; GO:0007029,endoplasmic reticulum organization; GO:0016021,integral component of membrane; GO:0006887,exocytosis; GO:0010256,endomembrane system organization; GO:0005789,endoplasmic reticulum membrane; GO:0005783,endoplasmic reticulum	--
XLOC_000053	RchiOBHmChr0c02	480313	558921	+	--	--	--	--	--	--	--
XLOC_007534	RchiOBHmChr2	37729383	37730932	-	K06228 fused [EC:2.7.11.1] | (RefSeq) hypothetical protein (A)	retrotransposon polyprotein [Rosa rugosa]	--	SubName: Full=Retrotransposon polyprotein {ECO:0000313|EMBL:AFP55536.1};	FOG: Transposon-encoded proteins with TYA, reverse transcriptase, integrase domains in various combinations	GO:0015074,DNA integration; GO:0003676,nucleic acid binding	--
XLOC_008354	RchiOBHmChr2	67253122	67254818	-	--	--	--	--	--	--	--
XLOC_019640	RchiOBHmChr5	79652459	79652870	-	--	--	--	--	--	--	--
XLOC_019296	RchiOBHmChr5	62063098	62063354	-	--	--	--	--	--	--	--
XLOC_016017	RchiOBHmChr4	58793380	58794464	.	K03006 DNA-directed RNA polymerase II subunit RPB1 [EC:2.7.7.6] | (RefSeq) LOW QUALITY PROTEIN: DNA-directed RNA polymerase II subunit 1-like (A)	PREDICTED: uncharacterized protein LOC105351271 [Fragaria vesca subsp. vesca]	RecName: Full=Retrovirus-related Pol polyprotein from transposon TNT 1-94; Includes: RecName: Full=Protease; EC=3.4.23.-; Includes: RecName: Full=Reverse transcriptase; EC=2.7.7.49; Includes: RecName: Full=Endonuclease;	SubName: Full=uncharacterized protein LOC108984578 {ECO:0000313|RefSeq:XP_018812129.1};	FOG: Transposon-encoded proteins with TYA, reverse transcriptase, integrase domains in various combinations	GO:0004519,endonuclease activity; GO:0015074,DNA integration; GO:0004190,aspartic-type endopeptidase activity; GO:0008270,zinc ion binding; GO:0003676,nucleic acid binding; GO:0003964,RNA-directed DNA polymerase activity	--
XLOC_009359	RchiOBHmChr2	44019276	44019603	.	K04733 interleukin-1 receptor-associated kinase 4 [EC:2.7.11.1] | (RefSeq) cysteine-rich receptor-like protein kinase 8 (A)	PREDICTED: uncharacterized protein LOC105351187 [Fragaria vesca subsp. vesca]	--	SubName: Full=Uncharacterized protein {ECO:0000313|EMBL:ERP55237.1}; Flags: Fragment;	FOG: Transposon-encoded proteins with TYA, reverse transcriptase, integrase domains in various combinations	--	--
XLOC_009371	RchiOBHmChr2	44668777	44669094	.	--	--	--	--	--	--	--
XLOC_000203	RchiOBHmChr0c31	103195	104489	+	--	--	--	--	--	--	--
XLOC_009775	RchiOBHmChr2	83469773	83471215	.	--	ICK [Rosa hybrid cultivar]	--	SubName: Full=ICK {ECO:0000313|EMBL:AET07180.1};	--	GO:0007050,cell cycle arrest; GO:0004861,cyclin-dependent protein serine/threonine kinase inhibitor activity; GO:0005634,nucleus	--
XLOC_020577	RchiOBHmChr6	8431859	8434506	+	--	--	--	--	--	--	--
XLOC_012788	RchiOBHmChr4	4857191	4857778	+	--	--	--	--	--	--	--
XLOC_019843	RchiOBHmChr5	102565	103805	.	K10523 speckle-type POZ protein | (RefSeq) uncharacterized protein LOC107279274 (A)	PREDICTED: uncharacterized protein LOC105349391 [Fragaria vesca subsp. vesca]	--	SubName: Full=Retrotransposon gag protein {ECO:0000313|EMBL:OMO51345.1};	--	--	--
XLOC_003602	RchiOBHmChr1	21333799	21334042	.	--	--	--	--	--	--	--
XLOC_000858	RchiOBHmChr1	34041473	34042546	+	--	--	--	--	--	--	--
XLOC_009177	RchiOBHmChr2	17767794	17768039	.	--	--	--	--	--	--	--
XLOC_015018	RchiOBHmChr4	48058690	48059379	-	--	--	--	--	--	--	--
XLOC_022672	RchiOBHmChr6	29225562	29226394	-	--	--	--	--	--	--	--
XLOC_007441	RchiOBHmChr2	34561690	34563712	-	--	--	--	--	--	--	--
XLOC_024847	RchiOBHmChr7	11770192	11771620	+	--	PREDICTED: protein MODIFIER OF SNC1 1 [Fragaria vesca subsp. vesca]	--	SubName: Full=Uncharacterized protein {ECO:0000313|EMBL:ONI08301.1};	--	--	--
XLOC_014918	RchiOBHmChr4	43477527	43477930	-	--	--	--	--	--	--	--
XLOC_000885	RchiOBHmChr1	35598623	35599073	+	--	--	--	--	--	--	--
XLOC_026943	RchiOBHmChr7	22632137	22632578	-	--	--	--	--	--	--	--
XLOC_012592	RchiOBHmChr3	36894714	36895957	.	--	--	--	--	--	--	--
XLOC_000149	RchiOBHmChr0c21	110402	112698	+	K14292 trimethylguanosine synthase [EC:2.1.1.-] | (RefSeq) uncharacterized LOC107850838 (A)	PREDICTED: protein WUSCHEL-like [Fragaria vesca subsp. vesca]	RecName: Full=Protein WUSCHEL; AltName: Full=LeWUS;	SubName: Full=WUSCHEL protein {ECO:0000313|EMBL:AIT56193.1};	--	GO:0005634,nucleus; GO:0030154,cell differentiation; GO:0006355,regulation of transcription, DNA-templated; GO:0006351,transcription, DNA-templated; GO:0003677,DNA binding; GO:0009908,flower development	--
XLOC_008852	RchiOBHmChr2	82552538	82553667	-	--	--	--	--	--	--	--
XLOC_027492	RchiOBHmChr7	52644323	52645996	-	K11643 chromodomain-helicase-DNA-binding protein 4 [EC:3.6.4.12] | (RefSeq) CHD3-type chromatin-remodeling factor PICKLE-like (A)	PREDICTED: CHD3-type chromatin-remodeling factor PICKLE-like [Tarenaya hassleriana]	RecName: Full=CHD3-type chromatin-remodeling factor PICKLE; EC=3.6.4.-; AltName: Full=Protein CHROMATIN REMODELING 6 {ECO:0000303|PubMed:16547115}; Short=AtCHR6; AltName: Full=Protein GYMNOS;	SubName: Full=CHD3-type chromatin-remodeling factor PICKLE {ECO:0000313|EMBL:EXB38650.1};	Predicted helicase	GO:0009733,response to auxin; GO:0009736,cytokinin-activated signaling pathway; GO:0006338,chromatin remodeling; GO:0008283,cell proliferation; GO:0009739,response to gibberellin; GO:0004386,helicase activity; GO:2000023,regulation of lateral root development; GO:0048364,root development; GO:0045892,negative regulation of transcription, DNA-templated; GO:0003677,DNA binding; GO:0009788,negative r…	--
XLOC_000061	RchiOBHmChr0c03	190783	208354	-	--	--	--	--	--	--	--
XLOC_009321	RchiOBHmChr2	39100191	39100463	.	--	--	--	--	--	--	--
XLOC_023924	RchiOBHmChr6	12607361	12607658	.	--	PREDICTED: putative FBD-associated F-box protein At5g53640 [Fragaria vesca subsp. vesca]	--	SubName: Full=Uncharacterized protein {ECO:0000313|EMBL:EXC03993.1};	--	--	--
XLOC_007965	RchiOBHmChr2	53280296	53281251	-	--	--	--	--	--	--	--
XLOC_020154	RchiOBHmChr5	51085755	51085957	.	--	--	--	--	--	--	--
XLOC_016046	RchiOBHmChr4	65977523	65977957	.	--	--	--	--	--	--	--
XLOC_011283	RchiOBHmChr3	5832747	5835230	-	--	S locus F-box protein [Rosa rugosa]	--	SubName: Full=S locus F-box protein {ECO:0000313|EMBL:AUC51673.1};	--	--	--
XLOC_028162	RchiOBHmChr7	55895604	55896093	.	--	--	--	--	--	--	--
XLOC_009554	RchiOBHmChr2	61364175	61364981	.	K06228 fused [EC:2.7.11.1] | (RefSeq) hypothetical protein (A)	retrotransposon protein [Rosa rugosa]	RecName: Full=Retrovirus-related Pol polyprotein from transposon TNT 1-94; Includes: RecName: Full=Protease; EC=3.4.23.-; Includes: RecName: Full=Reverse transcriptase; EC=2.7.7.49; Includes: RecName: Full=Endonuclease;	SubName: Full=Retrotransposon protein {ECO:0000313|EMBL:AFP55573.1};	FOG: Transposon-encoded proteins with TYA, reverse transcriptase, integrase domains in various combinations	GO:0004519,endonuclease activity; GO:0015074,DNA integration; GO:0004190,aspartic-type endopeptidase activity; GO:0008270,zinc ion binding; GO:0003676,nucleic acid binding; GO:0003964,RNA-directed DNA polymerase activity	--
XLOC_007766	RchiOBHmChr2	45241750	45242147	-	--	--	--	--	--	--	--
XLOC_005603	RchiOBHmChr2	66548994	66550110	+	--	PREDICTED: uncharacterized protein LOC101297280 [Fragaria vesca subsp. vesca]	--	SubName: Full=Uncharacterized protein {ECO:0000313|EMBL:EMJ18989.1}; Flags: Fragment;	--	--	--
XLOC_003545	RchiOBHmChr1	14796921	14797183	.	--	PREDICTED: uncharacterized protein LOC109134872 [Beta vulgaris subsp. vulgaris]	--	SubName: Full=Uncharacterized protein {ECO:0000313|EMBL:CAN70901.1};	--	GO:0003676,nucleic acid binding	--
XLOC_017041	RchiOBHmChr5	37894432	37895708	+	K06228 fused [EC:2.7.11.1] | (RefSeq) hypothetical protein (A)	retrotransposon protein [Rosa rugosa]	--	SubName: Full=Retrotransposon protein {ECO:0000313|EMBL:AFP55573.1};	FOG: Transposon-encoded proteins with TYA, reverse transcriptase, integrase domains in various combinations	GO:0015074,DNA integration; GO:0003676,nucleic acid binding	--
XLOC_012673	RchiOBHmChr3	45499067	45499403	.	--	--	--	--	--	--	--
XLOC_015924	RchiOBHmChr4	43472738	43473001	.	--	--	--	--	--	--	--
XLOC_005977	RchiOBHmChr2	77565880	77567864	+	K12447 UDP-sugar pyrophosphorylase [EC:2.7.7.64] | (RefSeq) uncharacterized protein LOC104808371 (A)	retrotransposon polyprotein [Rosa rugosa]	RecName: Full=Retrovirus-related Pol polyprotein from transposon TNT 1-94; Includes: RecName: Full=Protease; EC=3.4.23.-; Includes: RecName: Full=Reverse transcriptase; EC=2.7.7.49; Includes: RecName: Full=Endonuclease;	SubName: Full=Retrotransposon polyprotein {ECO:0000313|EMBL:AFP55536.1};	FOG: Transposon-encoded proteins with TYA, reverse transcriptase, integrase domains in various combinations	GO:0004519,endonuclease activity; GO:0015074,DNA integration; GO:0004190,aspartic-type endopeptidase activity; GO:0008270,zinc ion binding; GO:0003676,nucleic acid binding; GO:0003964,RNA-directed DNA polymerase activity	--
XLOC_015779	RchiOBHmChr4	22350317	22350536	.	--	--	--	--	--	--	--
XLOC_022203	RchiOBHmChr6	6639467	6640699	-	--	--	--	--	--	--	--
XLOC_015738	RchiOBHmChr4	14681793	14682077	.	--	--	--	--	--	--	--
XLOC_027805	RchiOBHmChr7	2861312	2861597	.	--	PREDICTED: protein WUSCHEL [Fragaria vesca subsp. vesca]	--	--	--	--	--
XLOC_020168	RchiOBHmChr5	53148062	53148274	.	--	uncharacterized protein A4U43_C07F30540 [Asparagus officinalis]	--	--	--	--	--
XLOC_015751	RchiOBHmChr4	17696229	17696612	.	--	PREDICTED: uncharacterized protein LOC101315136 [Fragaria vesca subsp. vesca]	--	SubName: Full=uncharacterized protein LOC109015488 isoform X1 {ECO:0000313|RefSeq:XP_018853536.1, ECO:0000313|RefSeq:XP_018853598.1};	--	--	--
XLOC_004806	RchiOBHmChr2	34561690	34564054	+	--	acyl-CoA-binding domain-containing protein 3 [Prunus persica]	--	SubName: Full=Uncharacterized protein {ECO:0000313|EMBL:EMJ23398.1};	--	--	--
XLOC_009726	RchiOBHmChr2	79531330	79531571	.	--	--	--	--	--	--	--
XLOC_024062	RchiOBHmChr6	31776480	31776885	.	--	--	--	--	--	--	--
XLOC_019129	RchiOBHmChr5	50804624	50805590	-	--	--	--	--	--	--	--
XLOC_007659	RchiOBHmChr2	41300368	41302283	-	K12447 UDP-sugar pyrophosphorylase [EC:2.7.7.64] | (RefSeq) uncharacterized protein LOC104808371 (A)	retrotransposon polyprotein [Rosa rugosa]	RecName: Full=Retrovirus-related Pol polyprotein from transposon TNT 1-94; Includes: RecName: Full=Protease; EC=3.4.23.-; Includes: RecName: Full=Reverse transcriptase; EC=2.7.7.49; Includes: RecName: Full=Endonuclease;	SubName: Full=Retrotransposon polyprotein {ECO:0000313|EMBL:AFP55536.1};	FOG: Transposon-encoded proteins with TYA, reverse transcriptase, integrase domains in various combinations	GO:0004519,endonuclease activity; GO:0015074,DNA integration; GO:0004190,aspartic-type endopeptidase activity; GO:0008270,zinc ion binding; GO:0003676,nucleic acid binding; GO:0003964,RNA-directed DNA polymerase activity	--
XLOC_007671	RchiOBHmChr2	41633464	41634070	-	--	--	--	--	--	--	--
XLOC_025836	RchiOBHmChr7	58689788	58690931	+	--	--	--	--	--	--	--
XLOC_002121	RchiOBHmChr1	12091661	12092460	-	--	--	--	--	--	--	--
XLOC_018843	RchiOBHmChr5	33501849	33504067	-	--	--	--	--	--	--	--
XLOC_001833	RchiOBHmChr1	67233212	67235796	+	--	--	--	--	--	--	--
XLOC_024167	RchiOBHmChr6	44492320	44492671	.	K13811 3'-phosphoadenosine 5'-phosphosulfate synthase [EC:2.7.7.4 2.7.1.25] | (RefSeq) ATP sulfurylase 1, chloroplastic-like (A)	Reverse transcriptase, RNA-dependent DNA polymerase [Corchorus capsularis]	RecName: Full=Retrovirus-related Pol polyprotein from transposon TNT 1-94; Includes: RecName: Full=Protease; EC=3.4.23.-; Includes: RecName: Full=Reverse transcriptase; EC=2.7.7.49; Includes: RecName: Full=Endonuclease;	SubName: Full=Reverse transcriptase, RNA-dependent DNA polymerase {ECO:0000313|EMBL:OMP03590.1};	FOG: Transposon-encoded proteins with TYA, reverse transcriptase, integrase domains in various combinations	GO:0004519,endonuclease activity; GO:0015074,DNA integration; GO:0004190,aspartic-type endopeptidase activity; GO:0008270,zinc ion binding; GO:0003676,nucleic acid binding; GO:0003964,RNA-directed DNA polymerase activity	--
XLOC_014647	RchiOBHmChr4	27063996	27064249	-	--	--	--	--	--	--	--
XLOC_012324	RchiOBHmChr3	49346455	49347345	-	--	--	--	--	--	--	--
XLOC_000078	RchiOBHmChr0c07	56708	88241	+	--	--	--	--	--	--	--
XLOC_024784	RchiOBHmChr7	10376449	10382216	+	--	--	--	--	--	--	--
XLOC_012538	RchiOBHmChr3	25628656	25629215	.	--	--	--	--	--	--	--
XLOC_020213	RchiOBHmChr5	60194238	60194516	.	K00679 phospholipid:diacylglycerol acyltransferase [EC:2.3.1.158] | (RefSeq) putative phospholipid:diacylglycerol acyltransferase 2 (A)	PREDICTED: putative phospholipid:diacylglycerol acyltransferase 2 [Fragaria vesca subsp. vesca]	RecName: Full=Putative phospholipid:diacylglycerol acyltransferase 2; Short=AtPDAT2; EC=2.3.1.158 {ECO:0000250|UniProtKB:O94680};	SubName: Full=Uncharacterized protein {ECO:0000313|EMBL:EMJ09949.1};	Lecithin:cholesterol acyltransferase (LCAT)/Acyl-ceramide synthase	GO:0008374,O-acyltransferase activity; GO:0046027,phospholipid:diacylglycerol acyltransferase activity; GO:0016021,integral component of membrane; GO:0006071,glycerol metabolic process; GO:0006629,lipid metabolic process	--
XLOC_006778	RchiOBHmChr2	9599024	9602964	-	--	--	--	--	--	--	--
XLOC_010917	RchiOBHmChr3	38916275	38916879	+	--	--	--	--	--	--	--
XLOC_012579	RchiOBHmChr3	33143160	33143523	.	--	--	--	--	--	--	--
XLOC_015774	RchiOBHmChr4	21755990	21756433	.	--	--	--	--	--	--	--
XLOC_025793	RchiOBHmChr7	55537541	55538162	+	--	retrotransposon polyprotein [Rosa rugosa]	--	SubName: Full=Retrotransposon polyprotein {ECO:0000313|EMBL:AFP55536.1};	--	GO:0015074,DNA integration; GO:0003676,nucleic acid binding	--
XLOC_005509	RchiOBHmChr2	62650689	62657923	+	--	--	--	--	--	--	--
XLOC_009628	RchiOBHmChr2	69574077	69575230	.	K05909 laccase [EC:1.10.3.2] | (RefSeq) laccase-2-like (A)	Gag-protease-integrase-RT-RNaseH polyprotein [Glycine max]	RecName: Full=Retrovirus-related Pol polyprotein from transposon TNT 1-94; Includes: RecName: Full=Protease; EC=3.4.23.-; Includes: RecName: Full=Reverse transcriptase; EC=2.7.7.49; Includes: RecName: Full=Endonuclease;	SubName: Full=Gag-protease-integrase-RT-RNaseH polyprotein {ECO:0000313|EMBL:BAG72096.1};	FOG: Transposon-encoded proteins with TYA, reverse transcriptase, integrase domains in various combinations	GO:0004519,endonuclease activity; GO:0015074,DNA integration; GO:0004190,aspartic-type endopeptidase activity; GO:0008270,zinc ion binding; GO:0003676,nucleic acid binding; GO:0003964,RNA-directed DNA polymerase activity	Reverse transcriptase (RNA-dependent DNA polymerase)
XLOC_015990	RchiOBHmChr4	53862255	53862784	.	--	--	--	--	--	--	--
XLOC_015963	RchiOBHmChr4	49218274	49218559	.	--	--	--	--	--	--	--
XLOC_020450	RchiOBHmChr6	2113276	2113953	+	K19613 leucine-rich repeat protein SHOC2 | (RefSeq) TMV resistance protein N-like (A)	hypothetical protein PRUPE_1G524000 [Prunus persica]	RecName: Full=Disease resistance protein RPS4 {ECO:0000303|PubMed:10571887}; AltName: Full=Resistance to Pseudomonas syringae 4 {ECO:0000303|PubMed:10571887};	SubName: Full=Uncharacterized protein {ECO:0000313|EMBL:ONI35230.1};	--	GO:0006952,defense response; GO:0005634,nucleus; GO:0007165,signal transduction; GO:0043531,ADP binding	--
XLOC_020327	RchiOBHmChr5	77238890	77239378	.	--	--	--	--	--	--	--
XLOC_023963	RchiOBHmChr6	18779083	18779460	.	--	--	--	--	--	--	--
XLOC_012443	RchiOBHmChr3	11549762	11550808	.	--	retrotransposon polyprotein [Rosa rugosa]	--	SubName: Full=Retrotransposon polyprotein {ECO:0000313|EMBL:AFP55536.1};	FOG: Transposon-encoded proteins with TYA, reverse transcriptase, integrase domains in various combinations	GO:0015074,DNA integration; GO:0003676,nucleic acid binding	--
XLOC_012551	RchiOBHmChr3	27197514	27197896	.	--	--	--	--	--	--	--
XLOC_017605	RchiOBHmChr5	71497192	71498469	+	K06228 fused [EC:2.7.11.1] | (RefSeq) hypothetical protein (A)	Pol [Vitis vinifera]	RecName: Full=Retrovirus-related Pol polyprotein from transposon TNT 1-94; Includes: RecName: Full=Protease; EC=3.4.23.-; Includes: RecName: Full=Reverse transcriptase; EC=2.7.7.49; Includes: RecName: Full=Endonuclease;	SubName: Full=Pol {ECO:0000313|EMBL:AQY61302.1}; Flags: Precursor;	FOG: Transposon-encoded proteins with TYA, reverse transcriptase, integrase domains in various combinations	GO:0004519,endonuclease activity; GO:0015074,DNA integration; GO:0004190,aspartic-type endopeptidase activity; GO:0008270,zinc ion binding; GO:0003676,nucleic acid binding; GO:0003964,RNA-directed DNA polymerase activity	--
XLOC_007989	RchiOBHmChr2	54230938	54238015	-	--	--	--	--	--	--	--
XLOC_020159	RchiOBHmChr5	52430598	52431259	.	K17535 serine/threonine-protein kinase TNNI3K [EC:2.7.11.1] | (RefSeq) uncharacterized LOC105353223 (A)	PREDICTED: uncharacterized protein LOC105350851 [Fragaria vesca subsp. vesca]	RecName: Full=Uncharacterized mitochondrial protein AtMg00310; AltName: Full=ORF154;	SubName: Full=Uncharacterized protein {ECO:0000313|EMBL:EMJ04543.1};	FOG: Reverse transcriptase	GO:0005739,mitochondrion	--
XLOC_027275	RchiOBHmChr7	39043017	39046683	-	K06638 mitotic spindle assembly checkpoint protein MAD1 | (RefSeq) mitotic spindle checkpoint protein MAD1 (A)	PREDICTED: mitotic spindle checkpoint protein MAD1 [Fragaria vesca subsp. vesca]	RecName: Full=Mitotic spindle checkpoint protein MAD1 {ECO:0000303|PubMed:22457071}; AltName: Full=Mitotic arrest deficient protein 1;	SubName: Full=Uncharacterized protein {ECO:0000313|EMBL:ONI36439.1};	Mitotic checkpoint protein MAD1	GO:0072686,mitotic spindle; GO:0005635,nuclear envelope; GO:0051301,cell division; GO:0007094,mitotic spindle assembly checkpoint; GO:0051315,attachment of mitotic spindle microtubules to kinetochore; GO:0000776,kinetochore	--
XLOC_009571	RchiOBHmChr2	63278912	63279587	.	K14572 midasin | (RefSeq) midasin (A)	PREDICTED: midasin isoform X2 [Fragaria vesca subsp. vesca]	--	SubName: Full=Uncharacterized protein {ECO:0000313|EMBL:ONI15468.1};	--	GO:0016887,ATPase activity; GO:0005524,ATP binding	--
XLOC_005220	RchiOBHmChr2	50771603	50771901	+	--	integrase, partial [Coccinia grandis]	--	SubName: Full=Integrase {ECO:0000313|EMBL:AOZ57165.1}; Flags: Fragment;	FOG: Transposon-encoded proteins with TYA, reverse transcriptase, integrase domains in various combinations	GO:0015074,DNA integration; GO:0003676,nucleic acid binding	GAG-pre-integrase domain
XLOC_006953	RchiOBHmChr2	14225878	14232064	-	--	PREDICTED: uncharacterized protein LOC105351759 [Fragaria vesca subsp. vesca]	--	SubName: Full=Uncharacterized protein {ECO:0000313|EMBL:ONH96775.1};	--	--	Protein of unknown function (DUF1385)
XLOC_020171	RchiOBHmChr5	53823834	53824374	.	--	--	--	--	--	--	--
XLOC_010439	RchiOBHmChr3	16304112	16305424	+	K00327 NADPH-ferrihemoprotein reductase [EC:1.6.2.4] | (RefSeq) NADPH--cytochrome P450 reductase 2-like (A)	retrotransposon protein [Rosa rugosa]	--	SubName: Full=Retrotransposon protein {ECO:0000313|EMBL:AFP55573.1};	FOG: Transposon-encoded proteins with TYA, reverse transcriptase, integrase domains in various combinations	GO:0015074,DNA integration; GO:0003676,nucleic acid binding	--
XLOC_003803	RchiOBHmChr1	57052997	57053206	.	--	--	--	--	--	--	--
XLOC_011707	RchiOBHmChr3	16620817	16621952	-	--	--	--	--	--	--	--
XLOC_009150	RchiOBHmChr2	13691917	13693255	.	--	--	--	--	--	--	--
XLOC_009397	RchiOBHmChr2	47034581	47034930	.	--	--	--	--	--	--	--
XLOC_004955	RchiOBHmChr2	39739311	39739685	+	--	--	--	--	--	--	--
XLOC_003675	RchiOBHmChr1	38113123	38113358	.	--	--	--	--	--	--	--
XLOC_012451	RchiOBHmChr3	12497322	12497562	.	--	--	--	--	--	--	--
XLOC_009702	RchiOBHmChr2	77127642	77128142	.	K00327 NADPH-ferrihemoprotein reductase [EC:1.6.2.4] | (RefSeq) NADPH--cytochrome P450 reductase 2-like (A)	retrotransposon protein [Rosa rugosa]	RecName: Full=Retrovirus-related Pol polyprotein from transposon TNT 1-94; Includes: RecName: Full=Protease; EC=3.4.23.-; Includes: RecName: Full=Reverse transcriptase; EC=2.7.7.49; Includes: RecName: Full=Endonuclease;	SubName: Full=Retrotransposon protein {ECO:0000313|EMBL:AFP55573.1};	FOG: Transposon-encoded proteins with TYA, reverse transcriptase, integrase domains in various combinations	GO:0004519,endonuclease activity; GO:0015074,DNA integration; GO:0004190,aspartic-type endopeptidase activity; GO:0008270,zinc ion binding; GO:0003676,nucleic acid binding; GO:0003964,RNA-directed DNA polymerase activity	--
XLOC_012543	RchiOBHmChr3	25869641	25870041	.	K01102 pyruvate dehydrogenase phosphatase [EC:3.1.3.43] | (RefSeq) probable protein phosphatase 2C 68 (A)	PREDICTED: probable protein phosphatase 2C 68 [Malus domestica]	RecName: Full=Probable protein phosphatase 2C 25; Short=OsPP2C25; EC=3.1.3.16;	SubName: Full=Uncharacterized protein {ECO:0000313|EMBL:EMJ03236.1};	Protein phosphatase 2C/pyruvate dehydrogenase (lipoamide) phosphatase	GO:0046872,metal ion binding; GO:0004722,protein serine/threonine phosphatase activity	--
XLOC_020029	RchiOBHmChr5	33496725	33497180	.	--	PREDICTED: uncharacterized protein LOC107961006 [Gossypium hirsutum]	--	SubName: Full=uncharacterized protein LOC107961006 {ECO:0000313|RefSeq:XP_016752739.1};	--	GO:0008270,zinc ion binding; GO:0003676,nucleic acid binding	--
XLOC_016762	RchiOBHmChr5	24762280	24762795	+	--	--	RecName: Full=Ras-related protein RABA1i; Short=AtRABA1i;	--	GTPase Rab11/YPT3, small G protein superfamily	GO:0015031,protein transport; GO:0042546,cell wall biogenesis; GO:0003924,GTPase activity; GO:0005886,plasma membrane; GO:0005525,GTP binding	--
XLOC_021078	RchiOBHmChr6	38915942	38916341	+	--	retrotransposon protein [Rosa rugosa]	--	SubName: Full=Retrotransposon protein {ECO:0000313|EMBL:AFP55573.1};	--	GO:0015074,DNA integration; GO:0003676,nucleic acid binding	--
XLOC_009255	RchiOBHmChr2	29987984	29988292	.	--	--	--	--	--	--	--
XLOC_024281	RchiOBHmChr6	64153498	64153805	.	--	--	--	--	--	--	--
XLOC_005409	RchiOBHmChr2	58405295	58406658	+	--	--	--	--	--	--	--
XLOC_020698	RchiOBHmChr6	15189262	15189851	+	--	PREDICTED: uncharacterized protein LOC103328870 [Prunus mume]	--	SubName: Full=Uncharacterized protein {ECO:0000313|EMBL:ONI06290.1};	--	--	--
XLOC_012479	RchiOBHmChr3	16622370	16622634	.	--	--	--	--	--	--	--
XLOC_012438	RchiOBHmChr3	10967737	10967964	.	--	--	--	--	--	--	--
XLOC_005595	RchiOBHmChr2	66311761	66312925	+	--	--	--	--	--	--	--
XLOC_012275	RchiOBHmChr3	46064934	46065714	-	--	--	--	--	--	--	Protein of unknown function (DUF3915)
XLOC_019892	RchiOBHmChr5	10481495	10481724	.	K14442 ATP-dependent RNA helicase DHX36 [EC:3.6.4.13] | (RefSeq) putative pentatricopeptide repeat-containing protein At5g59900 (A)	PREDICTED: pentatricopeptide repeat-containing protein At1g09900 [Fragaria vesca subsp. vesca]	RecName: Full=Pentatricopeptide repeat-containing protein At1g12775, mitochondrial; Flags: Precursor;	SubName: Full=Uncharacterized protein {ECO:0000313|EMBL:EMJ15895.1}; Flags: Fragment;	FOG: PPR repeat	GO:0004519,endonuclease activity; GO:0080156,mitochondrial mRNA modification; GO:0003723,RNA binding; GO:0005739,mitochondrion; GO:0006397,mRNA processing	--
XLOC_009288	RchiOBHmChr2	35716633	35716879	.	K21867 potassium channel | (RefSeq) potassium channel AKT2/3-like (A)	PREDICTED: uncharacterized protein LOC107881548 [Prunus mume]	RecName: Full=Retrovirus-related Pol polyprotein from transposon TNT 1-94; Includes: RecName: Full=Protease; EC=3.4.23.-; Includes: RecName: Full=Reverse transcriptase; EC=2.7.7.49; Includes: RecName: Full=Endonuclease;	SubName: Full=Uncharacterized protein {ECO:0000313|EMBL:CAN74721.1};	--	GO:0004519,endonuclease activity; GO:0015074,DNA integration; GO:0004190,aspartic-type endopeptidase activity; GO:0008270,zinc ion binding; GO:0003676,nucleic acid binding; GO:0003964,RNA-directed DNA polymerase activity	--
XLOC_024130	RchiOBHmChr6	39335297	39335519	.	--	--	--	--	--	--	--
XLOC_005205	RchiOBHmChr2	50064739	50065113	+	--	--	--	--	--	--	--
XLOC_009459	RchiOBHmChr2	53049513	53050639	.	K02690 photosystem I P700 chlorophyll a apoprotein A2 | (RefSeq) uncharacterized protein LOC111440173 (A)	hypothetical chloroplast RF1, partial (plastid) [Aextoxicon punctatum]	RecName: Full=Uncharacterized mitochondrial protein AtMg00370; AltName: Full=ORF199;	RecName: Full=Protein TIC 214 {ECO:0000256|RuleBase:RU364085}; AltName: Full=Translocon at the inner envelope membrane of chloroplasts 214 {ECO:0000256|RuleBase:RU364085}; Flags: Fragment;	--	GO:0016021,integral component of membrane; GO:0031966,mitochondrial membrane	--
XLOC_003566	RchiOBHmChr1	16954277	16954612	.	--	--	--	--	--	--	--
XLOC_009471	RchiOBHmChr2	54275306	54278052	.	--	--	--	--	--	--	Telomerase ribonucleoprotein complex - RNA binding domain
XLOC_022185	RchiOBHmChr6	5693893	5694785	-	--	PREDICTED: uncharacterized protein LOC102613431 [Citrus sinensis]	--	SubName: Full=Plant transposase {ECO:0000313|EMBL:JAV45055.1};	--	--	--
XLOC_011685	RchiOBHmChr3	16071318	16072399	-	--	--	--	--	--	--	--
XLOC_012644	RchiOBHmChr3	42833872	42834101	.	--	--	--	--	--	--	--
XLOC_020063	RchiOBHmChr5	39182115	39182482	.	--	--	--	--	--	--	--
XLOC_020090	RchiOBHmChr5	44855822	44856271	.	--	--	--	--	--	--	--
XLOC_024235	RchiOBHmChr6	56042927	56043987	.	--	--	--	--	--	--	--
XLOC_024116	RchiOBHmChr6	37779571	37779873	.	--	unknown [Glycine max]	--	SubName: Full=Uncharacterized protein {ECO:0000313|EMBL:ACU23542.1};	--	--	--
XLOC_013601	RchiOBHmChr4	52099013	52102189	+	--	--	--	--	--	--	--
XLOC_016993	RchiOBHmChr5	35599732	35605482	+	--	--	--	--	--	--	--
XLOC_009348	RchiOBHmChr2	43381011	43381969	.	K04733 interleukin-1 receptor-associated kinase 4 [EC:2.7.11.1] | (RefSeq) G-type lectin S-receptor-like serine/threonine-protein kinase At2g19130 (A)	PREDICTED: G-type lectin S-receptor-like serine/threonine-protein kinase At2g19130 [Prunus mume]	RecName: Full=G-type lectin S-receptor-like serine/threonine-protein kinase SD2-5; EC=2.7.11.1; AltName: Full=S-domain-2 (SD2) receptor kinase 5; Short=SD2-5; Flags: Precursor;	SubName: Full=Uncharacterized protein {ECO:0000313|EMBL:ONI17160.1};	--	GO:0031625,ubiquitin protein ligase binding; GO:0016021,integral component of membrane; GO:0005886,plasma membrane; GO:0030246,carbohydrate binding; GO:0004674,protein serine/threonine kinase activity; GO:0005516,calmodulin binding; GO:0004672,protein kinase activity; GO:0046777,protein autophosphorylation; GO:0005524,ATP binding	--
XLOC_010353	RchiOBHmChr3	13778771	13797829	+	--	--	--	--	--	--	--
XLOC_020796	RchiOBHmChr6	20577942	20580124	+	--	PREDICTED: uncharacterized protein LOC105351298 [Fragaria vesca subsp. vesca]	--	SubName: Full=Retrotransposon polyprotein {ECO:0000313|EMBL:AFP55536.1};	--	GO:0015074,DNA integration; GO:0003676,nucleic acid binding	--
XLOC_019874	RchiOBHmChr5	7108355	7108625	.	--	--	--	--	--	--	--
XLOC_027872	RchiOBHmChr7	10799450	10800674	.	K05391 cyclic nucleotide gated channel, plant | (RefSeq) cyclic nucleotide-gated ion channel 1-like (A)	cyclic nucleotide-gated ion channel 1-like [Prunus avium]	RecName: Full=Probable cyclic nucleotide-gated ion channel 10; AltName: Full=CaM-regulated potassium ion channel; AltName: Full=Cyclic nucleotide- and calmodulin-regulated ion channel 10;	SubName: Full=Uncharacterized protein {ECO:0000313|EMBL:EMJ10112.1}; Flags: Fragment;	K+-channel ERG and related proteins, contain PAS/PAC sensor domain	GO:0030553,cGMP binding; GO:0030552,cAMP binding; GO:0005249,voltage-gated potassium channel activity; GO:0042391,regulation of membrane potential; GO:0005516,calmodulin binding; GO:0005887,integral component of plasma membrane	--
XLOC_003753	RchiOBHmChr1	49855513	49856056	.	--	--	--	--	--	--	--
XLOC_002630	RchiOBHmChr1	43257390	43258475	-	--	--	--	--	--	--	--
XLOC_024212	RchiOBHmChr6	51984164	51984413	.	--	--	--	--	--	--	--
XLOC_028140	RchiOBHmChr7	49239922	49240496	.	--	--	--	--	--	--	--
XLOC_028217	RchiOBHmChr7	65221002	65221273	.	--	--	--	--	--	--	--
XLOC_011870	RchiOBHmChr3	23605247	23605489	-	--	--	--	--	--	--	--
XLOC_005518	RchiOBHmChr2	63004158	63004694	+	--	--	--	--	--	--	--
XLOC_027899	RchiOBHmChr7	13163613	13164008	.	--	--	--	--	--	--	--
XLOC_003626	RchiOBHmChr1	24882796	24883728	.	--	--	--	--	--	--	--
XLOC_022844	RchiOBHmChr6	40223620	40224103	-	K13179 ATP-dependent RNA helicase DDX18/HAS1 [EC:3.6.4.13] | (RefSeq) DEAD-box ATP-dependent RNA helicase 27-like (A)	PREDICTED: DEAD-box ATP-dependent RNA helicase 27-like [Camelina sativa]	RecName: Full=DEAD-box ATP-dependent RNA helicase 51; EC=3.6.4.13;	SubName: Full=Uncharacterized protein {ECO:0000313|EMBL:GAY62438.1};	ATP-dependent RNA helicase pitchoune	GO:0005737,cytoplasm; GO:0005730,nucleolus; GO:0004004,ATP-dependent RNA helicase activity; GO:0003723,RNA binding; GO:0010501,RNA secondary structure unwinding; GO:0005524,ATP binding	--
XLOC_008288	RchiOBHmChr2	64865269	64866605	-	--	--	--	--	--	--	--
XLOC_024648	RchiOBHmChr7	6990313	6996422	+	K04733 interleukin-1 receptor-associated kinase 4 [EC:2.7.11.1] | (RefSeq) probable leucine-rich repeat receptor-like serine/threonine-protein kinase At3g14840 (A)	PREDICTED: zinc finger BED domain-containing protein RICESLEEPER 2-like [Fragaria vesca subsp. vesca]	RecName: Full=Putative AC transposase; AltName: Full=ORFA;	SubName: Full=Uncharacterized protein {ECO:0000313|EMBL:EMJ05028.1}; Flags: Fragment;	Tam3-transposase (Ac family)	GO:0006310,DNA recombination; GO:0046983,protein dimerization activity; GO:0032196,transposition; GO:0003677,DNA binding	Domain of unknown function (DUF4413)
XLOC_009454	RchiOBHmChr2	52738760	52740045	.	--	--	--	--	--	--	--
XLOC_012649	RchiOBHmChr3	43310117	43310994	.	--	--	--	--	--	--	--
XLOC_027907	RchiOBHmChr7	13867204	13867411	.	--	--	--	--	--	--	--
XLOC_012805	RchiOBHmChr4	6389830	6390690	+	K04797 prefoldin alpha subunit | (RefSeq) probable prefoldin subunit 5 (A)	PREDICTED: probable prefoldin subunit 5 [Fragaria vesca subsp. vesca]	RecName: Full=Probable prefoldin subunit 5;	SubName: Full=Uncharacterized protein {ECO:0000313|EMBL:EMJ24865.1};	Molecular chaperone Prefoldin, subunit 5	GO:0016272,prefoldin complex; GO:0006355,regulation of transcription, DNA-templated; GO:0005829,cytosol; GO:0006457,protein folding; GO:0051082,unfolded protein binding	Prefoldin subunit
XLOC_015743	RchiOBHmChr4	15377620	15378508	.	K17985 activating molecule in BECN1-regulated autophagy protein 1 | (RefSeq) uncharacterized LOC107806445 (A)	PREDICTED: proton pump-interactor 1 [Fragaria vesca subsp. vesca]	--	SubName: Full=proton pump-interactor 1-like {ECO:0000313|RefSeq:XP_018823042.1};	WD40 repeat-containing protein	--	--
XLOC_011623	RchiOBHmChr3	14436263	14437120	-	--	--	--	--	--	--	--
XLOC_024040	RchiOBHmChr6	28364927	28365165	.	--	--	--	--	--	--	--
XLOC_000282	RchiOBHmChr1	572037	572728	+	K04733 interleukin-1 receptor-associated kinase 4 [EC:2.7.11.1] | (RefSeq) G-type lectin S-receptor-like serine/threonine-protein kinase LECRK3 (A)	hypothetical protein PRUPE_2G004700 [Prunus persica]	RecName: Full=G-type lectin S-receptor-like serine/threonine-protein kinase LECRK1 {ECO:0000305}; Short=OsLecRK1 {ECO:0000303|PubMed:25485617}; EC=2.7.11.1 {ECO:0000305}; AltName: Full=OsRLCK134 {ECO:0000303|PubMed:19825577}; Flags: Precursor;	SubName: Full=Uncharacterized protein {ECO:0000313|EMBL:ONI20249.1};	--	GO:0006468,protein phosphorylation; GO:0016021,integral component of membrane; GO:0030246,carbohydrate binding; GO:0006952,defense response; GO:0004674,protein serine/threonine kinase activity; GO:0005886,plasma membrane; GO:0005524,ATP binding	--
XLOC_004379	RchiOBHmChr2	14329756	14330170	+	--	--	--	--	--	--	--
XLOC_022493	RchiOBHmChr6	19033814	19034419	-	K10706 senataxin [EC:3.6.4.-] | (RefSeq) helicase SEN1-like (A)	PREDICTED: uncharacterized protein LOC108170006 [Malus domestica]	--	SubName: Full=Retrotransposon gag protein {ECO:0000313|EMBL:OMO99282.1};	FOG: Transposon-encoded proteins with TYA, reverse transcriptase, integrase domains in various combinations	--	Retrotransposon gag protein
XLOC_012474	RchiOBHmChr3	16066693	16067131	.	--	--	--	--	--	--	--
XLOC_009468	RchiOBHmChr2	53875682	53876583	.	K00327 NADPH-ferrihemoprotein reductase [EC:1.6.2.4] | (RefSeq) NADPH--cytochrome P450 reductase 2-like (A)	retrotransposon protein [Rosa rugosa]	RecName: Full=Retrovirus-related Pol polyprotein from transposon TNT 1-94; Includes: RecName: Full=Protease; EC=3.4.23.-; Includes: RecName: Full=Reverse transcriptase; EC=2.7.7.49; Includes: RecName: Full=Endonuclease;	SubName: Full=Retrotransposon protein {ECO:0000313|EMBL:AFP55573.1};	FOG: Transposon-encoded proteins with TYA, reverse transcriptase, integrase domains in various combinations	GO:0004519,endonuclease activity; GO:0015074,DNA integration; GO:0004190,aspartic-type endopeptidase activity; GO:0008270,zinc ion binding; GO:0003676,nucleic acid binding; GO:0003964,RNA-directed DNA polymerase activity	--
XLOC_009641	RchiOBHmChr2	71495612	71496844	.	K04733 interleukin-1 receptor-associated kinase 4 [EC:2.7.11.1] | (RefSeq) putative wall-associated receptor kinase-like 11 (A)	putative wall-associated receptor kinase-like 11, partial [Prunus avium]	RecName: Full=Wall-associated receptor kinase-like 10; EC=2.7.11.-; Flags: Precursor;	SubName: Full=Uncharacterized protein {ECO:0000313|EMBL:ONI17835.1};	--	GO:0009751,response to salicylic acid; GO:0009620,response to fungus; GO:0004383,guanylate cyclase activity; GO:0009617,response to bacterium; GO:0030247,polysaccharide binding; GO:0006952,defense response; GO:0004674,protein serine/threonine kinase activity; GO:0005509,calcium ion binding; GO:0007166,cell surface receptor signaling pathway; GO:0005886,plasma membrane; GO:0016021,integral compone…	--
XLOC_019879	RchiOBHmChr5	8592198	8592709	.	K00815 tyrosine aminotransferase [EC:2.6.1.5] | (RefSeq) probable aminotransferase TAT2 (A)	hypothetical protein PRUPE_4G011200 [Prunus persica]	--	SubName: Full=Uncharacterized protein {ECO:0000313|EMBL:EMJ13999.1};	FOG: Reverse transcriptase	--	--
XLOC_003728	RchiOBHmChr1	45624188	45624554	.	--	--	--	--	--	--	--
XLOC_007453	RchiOBHmChr2	34840147	34847973	-	K03013 DNA-directed RNA polymerases I, II, and III subunit RPABC1 | (RefSeq) DNA-directed RNA polymerase V subunit 5C-like (A)	PREDICTED: uncharacterized protein LOC101307021 [Fragaria vesca subsp. vesca]	--	SubName: Full=Uncharacterized protein {ECO:0000313|EMBL:EMJ06031.1};	--	--	--
XLOC_018520	RchiOBHmChr5	18089279	18089924	-	--	--	--	--	--	--	--
XLOC_019851	RchiOBHmChr5	1961875	1962526	.	K15450 tRNA wybutosine-synthesizing protein 3 [EC:2.1.1.282] | (RefSeq) tRNA wybutosine-synthesizing protein 2/3/4 (A)	PREDICTED: tRNA wybutosine-synthesizing protein 2/3/4 [Fragaria vesca subsp. vesca]	RecName: Full=tRNA wybutosine-synthesizing protein 2/3/4; Includes: RecName: Full=tRNA wybutosine-synthesizing protein 3 homolog; Short=tRNA-yW-synthesizing protein 3; EC=2.1.1.282; AltName: Full=tRNA(Phe) 7-((3-amino-3-carboxypropyl)-4-demethylwyosine(37)-N(4))-methyltransferase; Includes: RecName: Full=tRNA wybutosine-synthesizing protein 2 homolog; Short=tRNA-yW-synthesizing protein 2; EC=2.5.…	SubName: Full=Uncharacterized protein {ECO:0000313|EMBL:ONI09964.1};	Kelch repeat-containing proteins	GO:0008168,methyltransferase activity; GO:0031591,wybutosine biosynthetic process; GO:0102522,tRNA 4-demethylwyosine alpha-amino-alpha-carboxypropyltransferase activity	--
XLOC_003389	RchiOBHmChr1	67305462	67307796	-	K23113 structural maintenance of chromosomes flexible hinge domain-containing protein 1 | (RefSeq) uncharacterized LOC101291584 (A)	PREDICTED: uncharacterized protein LOC101291584 [Fragaria vesca subsp. vesca]	RecName: Full=Protein DEFECTIVE IN MERISTEM SILENCING 3; AltName: Full=Protein INVOLVED IN DE NOVO 1;	SubName: Full=Uncharacterized protein {ECO:0000313|EMBL:EXC21438.1};	--	GO:0006306,DNA methylation; GO:0000419,RNA polymerase V complex; GO:0031047,gene silencing by RNA; GO:0080188,RNA-directed DNA methylation; GO:0042803,protein homodimerization activity; GO:0070921,regulation of production of siRNA involved in chromatin silencing by small RNA	--
XLOC_010847	RchiOBHmChr3	35186766	35187022	+	K01164 ribonuclease P/MRP protein subunit POP1 [EC:3.1.26.5] | (RefSeq) ribonucleases P/MRP protein subunit POP1 (A)	PREDICTED: ribonucleases P/MRP protein subunit POP1 [Fragaria vesca subsp. vesca]	--	SubName: Full=Uncharacterized protein {ECO:0000313|EMBL:OAY25213.1};	--	GO:0001682,tRNA 5'-leader removal; GO:0004526,ribonuclease P activity	--
XLOC_012122	RchiOBHmChr3	36624779	36629435	-	--	PREDICTED: uncharacterized protein LOC105350023 [Fragaria vesca subsp. vesca]	--	SubName: Full=Uncharacterized protein {ECO:0000313|EMBL:EMJ14455.1};	--	--	--
XLOC_027363	RchiOBHmChr7	45301301	45301633	-	--	--	--	--	--	--	--
XLOC_028016	RchiOBHmChr7	30717948	30718879	.	--	--	--	--	--	--	--
XLOC_027390	RchiOBHmChr7	46462571	46463030	-	--	--	--	--	--	--	--
XLOC_027956	RchiOBHmChr7	18896605	18896855	.	--	--	--	--	--	--	--
XLOC_002074	RchiOBHmChr1	9351247	9353206	-	--	--	--	--	--	--	--
XLOC_012492	RchiOBHmChr3	18492976	18493333	.	--	--	--	--	--	--	--
XLOC_000173	RchiOBHmChr0c25	14518	14824	.	--	--	--	--	--	--	--
XLOC_000169	RchiOBHmChr0c24	64231	64473	.	--	--	--	--	--	--	--
XLOC_003778	RchiOBHmChr1	54529967	54530168	.	--	PREDICTED: uncharacterized protein LOC105351282 [Fragaria vesca subsp. vesca]	--	--	--	--	--
XLOC_003739	RchiOBHmChr1	48416640	48417956	.	--	PREDICTED: uncharacterized protein LOC101303550 [Fragaria vesca subsp. vesca]	--	SubName: Full=Uncharacterized protein {ECO:0000313|EMBL:EMJ19657.1};	--	--	Domain of unknown function (DUF2703)
XLOC_020350	RchiOBHmChr5	81841229	81841455	.	--	retrotransposon protein [Rosa rugosa]	--	SubName: Full=Retrotransposon protein {ECO:0000313|EMBL:AFP55573.1};	--	GO:0015074,DNA integration; GO:0003676,nucleic acid binding	--
XLOC_020197	RchiOBHmChr5	57693600	57693834	.	K00799 glutathione S-transferase [EC:2.5.1.18] | (RefSeq) uncharacterized protein LOC106406178 (A)	PREDICTED: uncharacterized protein LOC101300013, partial [Fragaria vesca subsp. vesca]	--	SubName: Full=Retrotransposon polyprotein {ECO:0000313|EMBL:AFP55536.1};	--	GO:0015074,DNA integration; GO:0003676,nucleic acid binding	--
XLOC_009700	RchiOBHmChr2	76996864	76997467	.	--	--	--	--	--	--	--
XLOC_012343	RchiOBHmChr3	495741	496013	.	--	--	--	--	--	--	--
XLOC_009207	RchiOBHmChr2	22662196	22662633	.	K00030 isocitrate dehydrogenase (NAD+) [EC:1.1.1.41] | (RefSeq) isocitrate dehydrogenase [NAD] regulatory subunit 1, mitochondrial-like (A)	PREDICTED: isocitrate dehydrogenase [NAD]	RecName: Full=Isocitrate dehydrogenase [NAD] regulatory subunit 1, mitochondrial; EC=1.1.1.41; AltName: Full=IDH-I; AltName: Full=Isocitric dehydrogenase 1; AltName: Full=NAD(+)-specific ICDH 1; Flags: Precursor;	SubName: Full=Uncharacterized protein {ECO:0000313|EMBL:ESQ53580.1};	Isocitrate dehydrogenase, gamma subunit	GO:0006099,tricarboxylic acid cycle; GO:0004449,isocitrate dehydrogenase (NAD+) activity; GO:0008270,zinc ion binding; GO:0005739,mitochondrion; GO:0006102,isocitrate metabolic process	--
XLOC_009597	RchiOBHmChr2	65412284	65412552	.	--	--	--	--	--	--	--
XLOC_009152	RchiOBHmChr2	14054785	14054990	.	--	--	--	--	--	--	--
XLOC_024037	RchiOBHmChr6	27979359	27979646	.	--	--	--	--	--	--	--
XLOC_005102	RchiOBHmChr2	45990957	45994940	+	K22071 ferredoxin-2, mitochondrial | (RefSeq) adrenodoxin-like protein 2, mitochondrial (A)	uncharacterized protein LOC110766709 [Prunus avium]	--	SubName: Full=Uncharacterized protein {ECO:0000313|EMBL:PIN09707.1};	--	--	--
XLOC_003953	RchiOBHmChr2	1722159	1726715	+	--	hypothetical protein PRUPE_7G254300 [Prunus persica]	--	SubName: Full=Uncharacterized protein {ECO:0000313|EMBL:EMJ05234.1}; Flags: Fragment;	--	--	--
XLOC_014527	RchiOBHmChr4	19039655	19040390	-	--	--	--	--	--	--	--
XLOC_000123	RchiOBHmChr0c16	145217	145417	.	K00327 NADPH-ferrihemoprotein reductase [EC:1.6.2.4] | (RefSeq) NADPH--cytochrome P450 reductase 2-like (A)	retrotransposon protein [Rosa rugosa]	--	SubName: Full=Retrotransposon protein {ECO:0000313|EMBL:AFP55573.1};	FOG: Transposon-encoded proteins with TYA, reverse transcriptase, integrase domains in various combinations	GO:0015074,DNA integration; GO:0003676,nucleic acid binding	--
XLOC_019863	RchiOBHmChr5	4747630	4747980	.	K18643 katanin p80 WD40 repeat-containing subunit B1 | (RefSeq) katanin p80 WD40 repeat-containing subunit B1 homolog (A)	PREDICTED: katanin p80 WD40 repeat-containing subunit B1 homolog isoform X2 [Vitis vinifera]	RecName: Full=Katanin p80 WD40 repeat-containing subunit B1 homolog {ECO:0000255|HAMAP-Rule:MF_03022};	SubName: Full=katanin p80 WD40 repeat-containing subunit B1 homolog isoform X4 {ECO:0000313|RefSeq:XP_018822714.1};	Microtubule severing protein katanin p80 subunit B (contains WD40 repeats)	GO:0080008,Cul4-RING E3 ubiquitin ligase complex; GO:0051013,microtubule severing; GO:0008017,microtubule binding; GO:0008352,katanin complex; GO:0005874,microtubule; GO:0043622,cortical microtubule organization	--
XLOC_009433	RchiOBHmChr2	50251180	50252153	.	--	putative wall-associated receptor kinase-like 16 [Prunus avium]	--	SubName: Full=Uncharacterized protein {ECO:0000313|EMBL:EMJ17949.1}; Flags: Fragment;	--	GO:0005524,ATP binding; GO:0004672,protein kinase activity	--
XLOC_003676	RchiOBHmChr1	38234148	38234425	.	--	pol polyprotein [Citrus x paradisi]	RecName: Full=Retrovirus-related Pol polyprotein from transposon TNT 1-94; Includes: RecName: Full=Protease; EC=3.4.23.-; Includes: RecName: Full=Reverse transcriptase; EC=2.7.7.49; Includes: RecName: Full=Endonuclease;	SubName: Full=Pol polyprotein {ECO:0000313|EMBL:AAK70407.1};	--	GO:0004519,endonuclease activity; GO:0015074,DNA integration; GO:0004190,aspartic-type endopeptidase activity; GO:0008270,zinc ion binding; GO:0003676,nucleic acid binding; GO:0003964,RNA-directed DNA polymerase activity	Protein of unknown function (DUF1636)
XLOC_028047	RchiOBHmChr7	34827333	34827753	.	K01191 alpha-mannosidase [EC:3.2.1.24] | (RefSeq) uncharacterized LOC103707976 (A)	uncharacterized protein LOC111440356 [Cucurbita moschata]	RecName: Full=Uncharacterized mitochondrial protein AtMg00860; AltName: Full=ORF158;	SubName: Full=Uncharacterized protein {ECO:0000313|EMBL:EMJ14281.1};	FOG: Transposon-encoded proteins with TYA, reverse transcriptase, integrase domains in various combinations	GO:0005739,mitochondrion	RNase H-like domain found in reverse transcriptase
XLOC_021593	RchiOBHmChr6	58743048	58743412	+	--	--	--	--	--	--	--
XLOC_009548	RchiOBHmChr2	60736900	60737427	.	--	--	--	--	--	--	--
XLOC_022540	RchiOBHmChr6	22401572	22402411	-	K14802 phospholipid-transporting ATPase [EC:3.6.3.1] | (RefSeq) phospholipid-transporting ATPase 1-like (A)	retrotransposon polyprotein [Rosa rugosa]	--	SubName: Full=Retrotransposon polyprotein {ECO:0000313|EMBL:AFP55536.1};	FOG: Transposon-encoded proteins with TYA, reverse transcriptase, integrase domains in various combinations	GO:0015074,DNA integration; GO:0003676,nucleic acid binding	--
XLOC_009256	RchiOBHmChr2	30227861	30228362	.	--	--	--	--	--	--	--
XLOC_003683	RchiOBHmChr1	38801114	38801320	.	--	--	--	--	--	--	--
XLOC_027623	RchiOBHmChr7	61229923	61230670	-	--	--	--	--	--	--	--
XLOC_020074	RchiOBHmChr5	40864688	40864913	.	K14677 aminoacylase [EC:3.5.1.14] | (RefSeq) uncharacterized protein LOC107892630 (A)	PREDICTED: uncharacterized protein LOC108998127 [Juglans regia]	--	SubName: Full=uncharacterized protein LOC108998127 {ECO:0000313|RefSeq:XP_018830119.1};	FOG: Reverse transcriptase	--	--
XLOC_007746	RchiOBHmChr2	44213386	44214320	-	--	--	--	--	--	--	--
XLOC_003565	RchiOBHmChr1	16844045	16844273	.	--	--	--	--	--	--	--
XLOC_005596	RchiOBHmChr2	66336518	66346796	+	K13124 mitogen-activated protein kinase organizer 1 | (RefSeq) uncharacterized WD repeat-containing protein C713.05-like (A)	PREDICTED: subtilisin-like protease [Fragaria vesca subsp. vesca]	RecName: Full=Subtilisin-like protease SBT1.5 {ECO:0000303|PubMed:16193095}; EC=3.4.21.- {ECO:0000255|PROSITE-ProRule:PRU10082}; AltName: Full=Subtilase subfamily 1 member 5 {ECO:0000303|PubMed:16193095}; Short=AtSBT1.5 {ECO:0000303|PubMed:16193095}; Flags: Precursor;	SubName: Full=subtilisin-like protease SBT1.5 {ECO:0000313|RefSeq:XP_010273831.1};	--	GO:0004252,serine-type endopeptidase activity; GO:0005576,extracellular region	--
XLOC_005952	RchiOBHmChr2	76665184	76665594	+	--	--	--	--	--	--	--
XLOC_004788	RchiOBHmChr2	33860557	33861286	+	--	--	--	--	--	--	--
XLOC_024115	RchiOBHmChr6	37701764	37702509	.	K13466 EIX receptor 1/2 | (RefSeq) Eix2; EIX receptor 2 (A)	PREDICTED: leucine-rich repeat receptor protein kinase EXS-like [Fragaria vesca subsp. vesca]	RecName: Full=Receptor-like protein EIX2 {ECO:0000305}; AltName: Full=EIX receptor 2 {ECO:0000312|EMBL:AAR28378.1}; Flags: Precursor;	SubName: Full=Uncharacterized protein {ECO:0000313|EMBL:EMJ15208.1};	FOG: Leucine rich repeat	GO:0050832,defense response to fungus; GO:0016021,integral component of membrane; GO:0005886,plasma membrane	--
XLOC_007945	RchiOBHmChr2	52639680	52640706	-	K22038 volume-regulated anion channel | (RefSeq) putative disease resistance RPP13-like protein 1 (A)	PREDICTED: putative disease resistance protein RGA3 [Fragaria vesca subsp. vesca]	--	SubName: Full=Uncharacterized protein {ECO:0000313|EMBL:KDO39022.1};	--	GO:0006952,defense response; GO:0043531,ADP binding	--
XLOC_017864	RchiOBHmChr5	84160690	84161184	+	--	PREDICTED: uncharacterized protein LOC105350842 [Fragaria vesca subsp. vesca]	--	SubName: Full=uncharacterized protein LOC107961006 {ECO:0000313|RefSeq:XP_016752739.1};	--	GO:0008270,zinc ion binding; GO:0003676,nucleic acid binding	--
XLOC_027870	RchiOBHmChr7	10634207	10634701	.	--	--	--	--	--	--	--
XLOC_017885	RchiOBHmChr5	85082015	85083553	+	--	--	--	--	--	--	--
XLOC_004894	RchiOBHmChr2	37544402	37549204	+	--	PREDICTED: fatty acid amide hydrolase-like isoform X2 [Fragaria vesca subsp. vesca]	RecName: Full=Fatty acid amide hydrolase; EC=3.5.1.99; AltName: Full=N-acylethanolamine amidohydrolase;	SubName: Full=Uncharacterized protein {ECO:0000313|EMBL:ONI14471.1};	Amidases	GO:0005794,Golgi apparatus; GO:0103073,anandamide amidohydrolase activity; GO:0005783,endoplasmic reticulum; GO:0004040,amidase activity; GO:0005773,vacuole; GO:0016021,integral component of membrane; GO:0102077,oleamide hydrolase activity; GO:0005789,endoplasmic reticulum membrane; GO:0042742,defense response to bacterium; GO:0047412,N-(long-chain-acyl)ethanolamine deacylase activity; GO:0005886…	--
XLOC_027988	RchiOBHmChr7	23328047	23328297	.	--	--	--	--	--	--	--
XLOC_025046	RchiOBHmChr7	17756919	17760153	+	K14802 phospholipid-transporting ATPase [EC:3.6.3.1] | (RefSeq) phospholipid-transporting ATPase 1-like (A)	retrotransposon protein [Rosa rugosa]	--	SubName: Full=Retrotransposon protein {ECO:0000313|EMBL:AFP55573.1};	FOG: Transposon-encoded proteins with TYA, reverse transcriptase, integrase domains in various combinations	GO:0015074,DNA integration; GO:0003676,nucleic acid binding	--
XLOC_021914	RchiOBHmChr6	66062658	66064272	+	--	--	--	--	--	--	--
XLOC_018863	RchiOBHmChr5	34316167	34316506	-	--	PREDICTED: uncharacterized protein LOC105350893 [Fragaria vesca subsp. vesca]	--	SubName: Full=Uncharacterized protein {ECO:0000313|EMBL:EOY19595.1};	--	GO:0006355,regulation of transcription, DNA-templated; GO:0005634,nucleus; GO:0006351,transcription, DNA-templated; GO:0003677,DNA binding	--
XLOC_024147	RchiOBHmChr6	41510972	41511274	.	--	--	--	--	--	--	--
XLOC_007116	RchiOBHmChr2	19994880	19995385	-	--	hypothetical protein PRUPE_6G219900 [Prunus persica]	RecName: Full=Pentatricopeptide repeat-containing protein At5g67570, chloroplastic; AltName: Full=Protein DELAYED GREENING 1; AltName: Full=Protein EMBRYO DEFECTIVE 1408; Flags: Precursor;	SubName: Full=Uncharacterized protein {ECO:0000313|EMBL:EMJ06139.1};	--	GO:0004519,endonuclease activity; GO:0009451,RNA modification; GO:0009658,chloroplast organization; GO:0003723,RNA binding; GO:0009507,chloroplast; GO:0042793,plastid transcription	--
XLOC_008057	RchiOBHmChr2	56771704	56775163	-	--	--	--	--	--	--	--
XLOC_027955	RchiOBHmChr7	18878039	18878489	.	--	--	--	--	--	--	--
XLOC_028015	RchiOBHmChr7	30504554	30504777	.	--	PREDICTED: uncharacterized protein LOC101297546 [Fragaria vesca subsp. vesca]	--	SubName: Full=uncharacterized protein LOC109007319 {ECO:0000313|RefSeq:XP_018842494.1};	--	--	--
XLOC_022462	RchiOBHmChr6	17089529	17093282	-	K00924 kinase [EC:2.7.1.-] | (RefSeq) receptor protein kinase CLAVATA1-like (A)	PREDICTED: uncharacterized protein LOC101314781 [Fragaria vesca subsp. vesca]	--	SubName: Full=uncharacterized protein LOC107855952 {ECO:0000313|RefSeq:XP_016556436.1};	--	--	--
XLOC_003734	RchiOBHmChr1	46930476	46930730	.	--	PREDICTED: E3 ubiquitin-protein ligase At4g11680 [Fragaria vesca subsp. vesca]	--	--	--	--	--
XLOC_027822	RchiOBHmChr7	4745412	4745806	.	--	--	--	--	--	--	--
XLOC_004551	RchiOBHmChr2	21637534	21638164	+	--	--	--	--	--	--	--
XLOC_019021	RchiOBHmChr5	42566351	42567588	-	--	PREDICTED: uncharacterized protein LOC101300171 [Fragaria vesca subsp. vesca]	--	SubName: Full=uncharacterized protein LOC103493028 isoform X2 {ECO:0000313|RefSeq:XP_016901190.1};	--	--	--
XLOC_008207	RchiOBHmChr2	62650689	62651293	-	K05387 glutamate receptor, ionotropic, plant | (RefSeq) glutamate receptor 3.2-like (A)	PREDICTED: uncharacterized protein LOC105352268 [Fragaria vesca subsp. vesca]	--	SubName: Full=Uncharacterized protein {ECO:0000313|EMBL:CAN61417.1};	FOG: Transposon-encoded proteins with TYA, reverse transcriptase, integrase domains in various combinations	--	--
XLOC_020079	RchiOBHmChr5	41754986	41755769	.	K01191 alpha-mannosidase [EC:3.2.1.24] | (RefSeq) uncharacterized LOC103707976 (A)	putative polyprotein (retrotransposon protein) [Malus domestica]	--	SubName: Full=Uncharacterized protein {ECO:0000313|EMBL:EMJ14281.1};	FOG: Transposon-encoded proteins with TYA, reverse transcriptase, integrase domains in various combinations	GO:0015074,DNA integration; GO:0003676,nucleic acid binding	--
XLOC_003589	RchiOBHmChr1	18825536	18825903	.	K04733 interleukin-1 receptor-associated kinase 4 [EC:2.7.11.1] | (RefSeq) G-type lectin S-receptor-like serine/threonine-protein kinase LECRK3 (A)	PREDICTED: G-type lectin S-receptor-like serine/threonine-protein kinase RLK1 [Fragaria vesca subsp. vesca]	RecName: Full=G-type lectin S-receptor-like serine/threonine-protein kinase LECRK2 {ECO:0000305}; Short=OsLecRK2 {ECO:0000303|PubMed:25485617}; EC=2.7.11.1 {ECO:0000305}; Flags: Precursor;	SubName: Full=Uncharacterized protein {ECO:0000313|EMBL:ONH99198.1};	--	GO:0006468,protein phosphorylation; GO:0016021,integral component of membrane; GO:0030246,carbohydrate binding; GO:0006952,defense response; GO:0004674,protein serine/threonine kinase activity; GO:0005886,plasma membrane; GO:0005524,ATP binding	--
XLOC_020038	RchiOBHmChr5	35334589	35334846	.	K12447 UDP-sugar pyrophosphorylase [EC:2.7.7.64] | (RefSeq) uncharacterized protein LOC104808371 (A)	hypothetical protein VITISV_018187 [Vitis vinifera]	RecName: Full=Retrovirus-related Pol polyprotein from transposon TNT 1-94; Includes: RecName: Full=Protease; EC=3.4.23.-; Includes: RecName: Full=Reverse transcriptase; EC=2.7.7.49; Includes: RecName: Full=Endonuclease;	SubName: Full=Uncharacterized protein {ECO:0000313|EMBL:CAN83286.1};	FOG: Transposon-encoded proteins with TYA, reverse transcriptase, integrase domains in various combinations	GO:0004519,endonuclease activity; GO:0015074,DNA integration; GO:0004190,aspartic-type endopeptidase activity; GO:0008270,zinc ion binding; GO:0003676,nucleic acid binding; GO:0003964,RNA-directed DNA polymerase activity	--
XLOC_017670	RchiOBHmChr5	74702947	74703261	+	--	--	--	--	--	--	--
XLOC_028137	RchiOBHmChr7	49012346	49012618	.	--	--	--	--	--	--	Peptidoglycan hydrolase LytB WW-like domain
XLOC_003625	RchiOBHmChr1	24796212	24796719	.	--	--	--	--	--	--	--
XLOC_012429	RchiOBHmChr3	10433450	10433886	.	--	protein SLE1-like [Prunus avium]	RecName: Full=Carrot ABA-induced in somatic embryos 3 {ECO:0000303|Ref.1}; AltName: Full=Em-like protein {ECO:0000312|EMBL:BAD86646.1};	SubName: Full=Uncharacterized protein {ECO:0000313|EMBL:EMJ07767.1};	--	--	Small hydrophilic plant seed protein
XLOC_008006	RchiOBHmChr2	55131705	55138491	-	--	--	--	--	--	--	--
XLOC_024198	RchiOBHmChr6	48801958	48802269	.	--	--	--	--	--	--	--
XLOC_020051	RchiOBHmChr5	37403737	37404362	.	--	--	--	--	--	--	--
XLOC_011443	RchiOBHmChr3	9964569	9969156	-	K13420 LRR receptor-like serine/threonine-protein kinase FLS2 [EC:2.7.11.1] | (RefSeq) LRR receptor-like serine/threonine-protein kinase FLS2 (A)	PREDICTED: receptor-like protein 12 isoform X1 [Fragaria vesca subsp. vesca]	RecName: Full=Protein TIC 56, chloroplastic {ECO:0000303|PubMed:23372012}; AltName: Full=Translocon at the inner envelope membrane of chloroplasts 56 {ECO:0000303|PubMed:23372012}; Short=AtTIC56 {ECO:0000303|PubMed:23372012}; Flags: Precursor;	SubName: Full=Uncharacterized protein {ECO:0000313|EMBL:EMJ08892.1}; Flags: Fragment;	--	GO:0008565,protein transporter activity; GO:0009941,chloroplast envelope; GO:0009536,plastid; GO:0009706,chloroplast inner membrane; GO:0045037,protein import into chloroplast stroma; GO:0009507,chloroplast	--
XLOC_012490	RchiOBHmChr3	18468458	18468889	.	--	PREDICTED: nematode resistance protein-like HSPRO2 [Fragaria vesca subsp. vesca]	RecName: Full=Nematode resistance protein-like HSPRO2; AltName: Full=AKINbetagamma-interacting protein 2; AltName: Full=Ortholog of sugar beet HS1 PRO-1 protein 2; AltName: Full=Protein Hs1pro-2;	SubName: Full=Uncharacterized protein {ECO:0000313|EMBL:KGN45776.1};	--	GO:0005737,cytoplasm; GO:0019441,tryptophan catabolic process to kynurenine; GO:0009751,response to salicylic acid; GO:0020037,heme binding; GO:0009816,defense response to bacterium, incompatible interaction; GO:0046872,metal ion binding; GO:0006979,response to oxidative stress	Hs1pro-1 protein C-terminus
XLOC_023943	RchiOBHmChr6	14785648	14785885	.	K13415 protein brassinosteroid insensitive 1 [EC:2.7.10.1 2.7.11.1] | (RefSeq) protein BRASSINOSTEROID INSENSITIVE 1-like (A)	PREDICTED: uncharacterized protein LOC103438319 [Malus domestica]	RecName: Full=Putative ribonuclease H protein At1g65750; EC=3.1.26.4;	SubName: Full=RNA-directed DNA polymerase, putative {ECO:0000313|EMBL:ABD32264.2};	FOG: Reverse transcriptase	GO:0046872,metal ion binding; GO:0004523,RNA-DNA hybrid ribonuclease activity; GO:0003676,nucleic acid binding	2'-deoxycytidine 5'-triphosphate deaminase (DCD)
XLOC_012463	RchiOBHmChr3	14684788	14685287	.	K19613 leucine-rich repeat protein SHOC2 | (RefSeq) disease resistance protein RGA2-like (A)	PREDICTED: putative disease resistance protein RGA3 [Fragaria vesca subsp. vesca]	--	SubName: Full=Uncharacterized protein {ECO:0000313|EMBL:EMJ08061.1};	--	GO:0006952,defense response; GO:0043531,ADP binding	--
XLOC_028032	RchiOBHmChr7	33346548	33346760	.	--	PREDICTED: uncharacterized protein LOC101301013 [Fragaria vesca subsp. vesca]	--	SubName: Full=Uncharacterized protein {ECO:0000313|EMBL:ONI05579.1};	--	GO:0016021,integral component of membrane	--
XLOC_009191	RchiOBHmChr2	19893368	19894111	.	--	--	--	--	--	--	--
XLOC_012806	RchiOBHmChr4	6344004	6344578	+	K22804 structural maintenance of chromosomes protein 6 | (RefSeq) structural maintenance of chromosomes protein 6B-like (A)	PREDICTED: uncharacterized mitochondrial protein AtMg00310-like [Malus domestica]	RecName: Full=Uncharacterized mitochondrial protein AtMg00310; AltName: Full=ORF154;	SubName: Full=Uncharacterized protein {ECO:0000313|EMBL:EMJ26294.1}; Flags: Fragment;	FOG: Reverse transcriptase	GO:0005739,mitochondrion	--
XLOC_020616	RchiOBHmChr6	9970473	9973253	+	--	--	--	--	--	--	--
XLOC_020868	RchiOBHmChr6	25063975	25064228	+	--	--	--	--	--	--	--
XLOC_005883	RchiOBHmChr2	74700323	74702796	+	--	--	--	--	--	--	--
XLOC_009421	RchiOBHmChr2	48905310	48905643	.	--	--	--	--	--	--	--
XLOC_020201	RchiOBHmChr5	58605833	58606267	.	--	--	--	--	--	--	--
XLOC_015943	RchiOBHmChr4	45743928	45744294	.	--	--	--	--	--	--	--
XLOC_020318	RchiOBHmChr5	76298930	76299391	.	--	--	--	--	--	--	--
XLOC_027963	RchiOBHmChr7	19279453	19279715	.	--	--	--	--	--	--	--
XLOC_027990	RchiOBHmChr7	23580992	23581535	.	--	retrotransposon polyprotein [Rosa rugosa]	--	SubName: Full=Retrotransposon polyprotein {ECO:0000313|EMBL:AFP55536.1};	--	GO:0015074,DNA integration; GO:0003676,nucleic acid binding	--
XLOC_000046	RchiOBHmChr0c01	431047	431835	-	--	--	--	--	--	--	--
XLOC_004635	RchiOBHmChr2	26015464	26016340	+	--	--	--	--	--	--	--
XLOC_020991	RchiOBHmChr6	33916603	33918326	+	--	PREDICTED: probable inactive poly [ADP-ribose]	--	SubName: Full=Uncharacterized protein {ECO:0000313|EMBL:EYU31252.1}; Flags: Fragment;	--	GO:0003950,NAD+ ADP-ribosyltransferase activity	--
XLOC_000942	RchiOBHmChr1	38723032	38723697	+	--	--	--	--	--	--	--
XLOC_010734	RchiOBHmChr3	28779321	28783486	+	--	PREDICTED: uncharacterized protein LOC101308491 [Fragaria vesca subsp. vesca]	--	--	--	--	--
XLOC_013185	RchiOBHmChr4	31787803	31789156	+	--	--	--	--	--	--	--
XLOC_018922	RchiOBHmChr5	37294793	37297303	-	K00284 glutamate synthase (ferredoxin) [EC:1.4.7.1] | (RefSeq) ferredoxin-dependent glutamate synthase, chloroplastic-like (A)	PREDICTED: uncharacterized protein LOC108866932, partial [Pyrus x bretschneideri]	RecName: Full=Retrovirus-related Pol polyprotein from transposon RE1; AltName: Full=Retro element 1 {ECO:0000303|PubMed:10689195}; Short=AtRE1 {ECO:0000303|PubMed:10689195}; Includes: RecName: Full=Protease RE1; EC=3.4.23.-; Includes: RecName: Full=Reverse transcriptase RE1; EC=2.7.7.49; Includes: RecName: Full=Endonuclease RE1;	SubName: Full=Gag-pol polyprotein {ECO:0000313|EMBL:AFP55546.1};	FOG: Transposon-encoded proteins with TYA, reverse transcriptase, integrase domains in various combinations	GO:0006310,DNA recombination; GO:0004519,endonuclease activity; GO:0015074,DNA integration; GO:0004190,aspartic-type endopeptidase activity; GO:0003676,nucleic acid binding; GO:0003964,RNA-directed DNA polymerase activity; GO:0046872,metal ion binding	--
XLOC_002088	RchiOBHmChr1	10275593	10276227	-	K06228 fused [EC:2.7.11.1] | (RefSeq) hypothetical protein (A)	Pol [Coffea arabica]	RecName: Full=Retrovirus-related Pol polyprotein from transposon TNT 1-94; Includes: RecName: Full=Protease; EC=3.4.23.-; Includes: RecName: Full=Reverse transcriptase; EC=2.7.7.49; Includes: RecName: Full=Endonuclease;	SubName: Full=Pol {ECO:0000313|EMBL:AQY61295.1}; Flags: Precursor;	FOG: Transposon-encoded proteins with TYA, reverse transcriptase, integrase domains in various combinations	GO:0004519,endonuclease activity; GO:0015074,DNA integration; GO:0004190,aspartic-type endopeptidase activity; GO:0008270,zinc ion binding; GO:0003676,nucleic acid binding; GO:0003964,RNA-directed DNA polymerase activity	--
XLOC_027929	RchiOBHmChr7	16239446	16239676	.	--	uncharacterized protein LOC109950617 [Prunus persica]	--	--	--	--	--
XLOC_025542	RchiOBHmChr7	41748204	41748885	+	K00696 sucrose-phosphate synthase [EC:2.4.1.14] | (RefSeq) probable sucrose-phosphate synthase 1 (A)	PREDICTED: uncharacterized protein LOC108170006 [Malus domestica]	--	SubName: Full=DNA-directed DNA polymerase {ECO:0000313|EMBL:PIN01369.1}; EC=2.7.7.7 {ECO:0000313|EMBL:PIN01369.1};	FOG: Transposon-encoded proteins with TYA, reverse transcriptase, integrase domains in various combinations	GO:0003887,DNA-directed DNA polymerase activity	--
XLOC_009279	RchiOBHmChr2	33319407	33319695	.	K04733 interleukin-1 receptor-associated kinase 4 [EC:2.7.11.1] | (RefSeq) cysteine-rich receptor-like protein kinase 15 (A)	PREDICTED: G-type lectin S-receptor-like serine/threonine-protein kinase RKS1 [Fragaria vesca subsp. vesca]	RecName: Full=Cysteine-rich receptor-like protein kinase 15; Short=Cysteine-rich RLK15; EC=2.7.11.-; Flags: Precursor;	SubName: Full=Uncharacterized protein {ECO:0000313|EMBL:KCW76513.1};	--	GO:0004674,protein serine/threonine kinase activity; GO:0006468,protein phosphorylation; GO:0016021,integral component of membrane; GO:0005524,ATP binding; GO:0005886,plasma membrane	--
XLOC_009238	RchiOBHmChr2	28060853	28061363	.	--	retrotransposon polyprotein [Rosa rugosa]	--	SubName: Full=Retrotransposon polyprotein {ECO:0000313|EMBL:AFP55536.1};	--	GO:0015074,DNA integration; GO:0003676,nucleic acid binding	--
XLOC_017810	RchiOBHmChr5	81457090	81458229	+	--	--	--	--	--	--	--
XLOC_019970	RchiOBHmChr5	22608364	22608733	.	K08916 light-harvesting complex II chlorophyll a/b binding protein 5 | (RefSeq) chlorophyll a-b binding protein CP26, chloroplastic (A)	PREDICTED: chlorophyll a-b binding protein CP26, chloroplastic [Fragaria vesca subsp. vesca]	RecName: Full=Chlorophyll a-b binding protein CP26, chloroplastic; AltName: Full=LHCB5; AltName: Full=LHCIIc; AltName: Full=Light-harvesting complex II protein 5; Flags: Precursor;	RecName: Full=Chlorophyll a-b binding protein, chloroplastic {ECO:0000256|RuleBase:RU363080};	--	GO:0009517,PSII associated light-harvesting complex II; GO:0015979,photosynthesis; GO:0009535,chloroplast thylakoid membrane; GO:0009941,chloroplast envelope; GO:0016021,integral component of membrane; GO:0016020,membrane; GO:0009637,response to blue light; GO:0010218,response to far red light; GO:0046872,metal ion binding; GO:0009579,thylakoid; GO:0016168,chlorophyll binding; GO:0009534,chloropl…	--
XLOC_012455	RchiOBHmChr3	13363475	13363901	.	--	--	--	--	--	--	--
XLOC_003671	RchiOBHmChr1	36758050	36758410	.	--	--	--	--	--	--	--
XLOC_024008	RchiOBHmChr6	24216393	24216863	.	--	--	--	--	--	--	MCM P-loop domain
XLOC_008274	RchiOBHmChr2	64511274	64511772	-	K01537 Ca2+-transporting ATPase [EC:3.6.3.8] | (RefSeq) calcium-transporting ATPase 10, plasma membrane-type (A)	PREDICTED: calcium-transporting ATPase 10, plasma membrane-type [Prunus mume]	RecName: Full=Calcium-transporting ATPase 5, plasma membrane-type {ECO:0000305}; Short=OsACA5 {ECO:0000303|PubMed:24286292}; EC=3.6.3.8 {ECO:0000305}; AltName: Full=Ca(2+)-ATPase isoform 5 {ECO:0000305}; AltName: Full=OsACA6 {ECO:0000303|PubMed:24128296};	SubName: Full=Calcium-transporting ATPase 9 plasma membrane-type {ECO:0000313|EMBL:ONM14189.1};	Calcium transporting ATPase	GO:0005887,integral component of plasma membrane; GO:0005516,calmodulin binding; GO:0009414,response to water deprivation; GO:0005886,plasma membrane; GO:0009409,response to cold; GO:0005388,calcium-transporting ATPase activity; GO:0046872,metal ion binding; GO:0005524,ATP binding; GO:0043231,intracellular membrane-bounded organelle	--
XLOC_003659	RchiOBHmChr1	33298069	33298350	.	--	--	--	--	--	--	--
[truncated: 3,501 more rows]

## Sheet: 4
						Supplemental Table 4. List of the uniquely expressed genes in rose petals
[truncated: 38,552 more rows]

## Sheet: 5
			Supplemental Table 5. A total of genes were assigned to the three path-ways
[truncated: 151 more rows]

## Sheet: 6
		Supplmemental Table 6: List of the differentially expressed MATE genes
[truncated: 11 more rows]

[truncated: 1 more sheets: 7]
