# Supplementary material for: Integrated metabolome and transcriptome analysis of the anthocyanin biosynthetic pathway in relation to color mutation in miniature roses
Source: BMC Plant Biol. 2021 Jun 4;21:257. doi: 10.1186/s12870-021-03063-w (PMC8176584; doi:10.1186/s12870-021-03063-w)
Supplement: Supplementary file 5 — Additional file 5: Table S8-1. Gene-metabolite pairs involved in Ko00941. S8-2: Gene-metabolite pairs involved in Ko00942. S8-3: Gene-metabolite pairs involved in Ko00943. S8-4: Gene-metabolite pairs involved in Ko00944. [file 12870_2021_3063_MOESM5_ESM.xlsx]

## Sheet: Sheet1
		Supplemental Table 8-1. Gene-metabolite pairs involved in Ko00941
geneName	KO	metaName	Formula	Compounds	PCC	PCCP
gene:RchiOBHmChr1g0316441	K00660 chalcone synthase [EC:2.3.1.74] | (RefSeq) polyketide synthase 1 (A)	pmp000571	C15H10O5	Apigenin	0.985	0.00033
gene:RchiOBHmChr6g0265671	K05277 leucoanthocyanidin dioxygenase [EC:1.14.11.19] | (RefSeq) hypothetical protein (A)	mws0044	C15H12O7	Taxifolin	0.951	0.00359
gene:RchiOBHmChr1g0316441	K00660 chalcone synthase [EC:2.3.1.74] | (RefSeq) polyketide synthase 1 (A)	mws0044	C15H12O7	Taxifolin	0.983	0.00042
gene:RchiOBHmChr2g0092641	K00588 caffeoyl-CoA O-methyltransferase [EC:2.1.1.104] | (RefSeq) probable caffeoyl-CoA O-methyltransferase At4g26220 (A)	mws0064	C15H12O6	Eriodictyol	0.943	0.00471
gene:RchiOBHmChr7g0227931	K22845 phlorizin synthase [EC:2.4.1.357] | (RefSeq) anthocyanidin 5,3-O-glucosyltransferase-like (A)	pmp000571	C15H10O5	Apigenin	0.961	0.00225
gene:RchiOBHmChr6g0304251	K13065 shikimate O-hydroxycinnamoyltransferase [EC:2.3.1.133] | (RefSeq) vinorine synthase-like (A)	mws0044	C15H12O7	Taxifolin	-0.955	0.00304
gene:RchiOBHmChr7g0227931	K22845 phlorizin synthase [EC:2.4.1.357] | (RefSeq) anthocyanidin 5,3-O-glucosyltransferase-like (A)	mws0064	C15H12O6	Eriodictyol	0.918	0.00988
gene:RchiOBHmChr7g0204981	K13065 shikimate O-hydroxycinnamoyltransferase [EC:2.3.1.133] | (RefSeq) shikimate O-hydroxycinnamoyltransferase-like (A)	pmp000571	C15H10O5	Apigenin	0.989	0.00018
gene:RchiOBHmChr3g0451351	K13065 shikimate O-hydroxycinnamoyltransferase [EC:2.3.1.133] | (RefSeq) BAHDb5c; BAHD family acyltransferase (A)	mws0064	C15H12O6	Eriodictyol	0.936	0.00604
gene:RchiOBHmChr5g0066811	K13065 shikimate O-hydroxycinnamoyltransferase [EC:2.3.1.133] | (RefSeq) shikimate O-hydroxycinnamoyltransferase-like (A)	mws0044	C15H12O7	Taxifolin	-0.987	0.00025
gene:RchiOBHmChr1g0372181	K01859 chalcone isomerase [EC:5.5.1.6] | (RefSeq) probable chalcone--flavonone isomerase 3 (A)	pmp000571	C15H10O5	Apigenin	0.998	6.5e-06
gene:RchiOBHmChr1g0316461	K00660 chalcone synthase [EC:2.3.1.74] | (RefSeq) polyketide synthase 1 (A)	pmp000571	C15H10O5	Apigenin	0.999	9.3e-07
gene:RchiOBHmChr5g0066631	K13065 shikimate O-hydroxycinnamoyltransferase [EC:2.3.1.133] | (RefSeq) shikimate O-hydroxycinnamoyltransferase-like (A)	pmp000571	C15H10O5	Apigenin	0.928	0.00755
gene:RchiOBHmChr3g0451351	K13065 shikimate O-hydroxycinnamoyltransferase [EC:2.3.1.133] | (RefSeq) BAHDb5c; BAHD family acyltransferase (A)	mws0044	C15H12O7	Taxifolin	0.992	0.00011
gene:RchiOBHmChr7g0204981	K13065 shikimate O-hydroxycinnamoyltransferase [EC:2.3.1.133] | (RefSeq) shikimate O-hydroxycinnamoyltransferase-like (A)	mws0044	C15H12O7	Taxifolin	0.992	9.9e-05
gene:RchiOBHmChr1g0316461	K00660 chalcone synthase [EC:2.3.1.74] | (RefSeq) polyketide synthase 1 (A)	mws0044	C15H12O7	Taxifolin	0.999	1.3e-06
gene:RchiOBHmChr7g0204981	K13065 shikimate O-hydroxycinnamoyltransferase [EC:2.3.1.133] | (RefSeq) shikimate O-hydroxycinnamoyltransferase-like (A)	mws0064	C15H12O6	Eriodictyol	0.935	0.00619
gene:RchiOBHmChr5g0066811	K13065 shikimate O-hydroxycinnamoyltransferase [EC:2.3.1.133] | (RefSeq) shikimate O-hydroxycinnamoyltransferase-like (A)	mws0064	C15H12O6	Eriodictyol	-0.939	0.00543
gene:RchiOBHmChr3g0451351	K13065 shikimate O-hydroxycinnamoyltransferase [EC:2.3.1.133] | (RefSeq) BAHDb5c; BAHD family acyltransferase (A)	pmp000571	C15H10O5	Apigenin	0.989	0.00018
gene:RchiOBHmChr7g0230501	K13065 shikimate O-hydroxycinnamoyltransferase [EC:2.3.1.133] | (RefSeq) vinorine synthase-like (A)	mws0064	C15H12O6	Eriodictyol	0.936	0.006
gene:RchiOBHmChr1g0316461	K00660 chalcone synthase [EC:2.3.1.74] | (RefSeq) polyketide synthase 1 (A)	mws0064	C15H12O6	Eriodictyol	0.971	0.00126
gene:RchiOBHmChr1g0316441	K00660 chalcone synthase [EC:2.3.1.74] | (RefSeq) polyketide synthase 1 (A)	mws0064	C15H12O6	Eriodictyol	0.964	0.00189
gene:RchiOBHmChr6g0304251	K13065 shikimate O-hydroxycinnamoyltransferase [EC:2.3.1.133] | (RefSeq) vinorine synthase-like (A)	pmp000571	C15H10O5	Apigenin	-0.95	0.00363
gene:RchiOBHmChr7g0227931	K22845 phlorizin synthase [EC:2.4.1.357] | (RefSeq) anthocyanidin 5,3-O-glucosyltransferase-like (A)	mws0044	C15H12O7	Taxifolin	0.965	0.00182
gene:RchiOBHmChr7g0230501	K13065 shikimate O-hydroxycinnamoyltransferase [EC:2.3.1.133] | (RefSeq) vinorine synthase-like (A)	mws0044	C15H12O7	Taxifolin	0.944	0.00462
gene:RchiOBHmChr5g0066631	K13065 shikimate O-hydroxycinnamoyltransferase [EC:2.3.1.133] | (RefSeq) shikimate O-hydroxycinnamoyltransferase-like (A)	mws0044	C15H12O7	Taxifolin	0.927	0.00771
gene:RchiOBHmChr1g0372181	K01859 chalcone isomerase [EC:5.5.1.6] | (RefSeq) probable chalcone--flavonone isomerase 3 (A)	mws0064	C15H12O6	Eriodictyol	0.975	0.00096
gene:RchiOBHmChr6g0265671	K05277 leucoanthocyanidin dioxygenase [EC:1.14.11.19] | (RefSeq) hypothetical protein (A)	pmp000571	C15H10O5	Apigenin	0.944	0.00464
gene:RchiOBHmChr5g0066811	K13065 shikimate O-hydroxycinnamoyltransferase [EC:2.3.1.133] | (RefSeq) shikimate O-hydroxycinnamoyltransferase-like (A)	pmp000571	C15H10O5	Apigenin	-0.986	0.00029
gene:RchiOBHmChr7g0230501	K13065 shikimate O-hydroxycinnamoyltransferase [EC:2.3.1.133] | (RefSeq) vinorine synthase-like (A)	pmp000571	C15H10O5	Apigenin	0.943	0.0048
gene:RchiOBHmChr1g0372181	K01859 chalcone isomerase [EC:5.5.1.6] | (RefSeq) probable chalcone--flavonone isomerase 3 (A)	mws0044	C15H12O7	Taxifolin	0.998	5.1e-06

## Sheet: Sheet2
	Supplemental Table 8-2.Gene-metabolite pairs involved in Ko00942
geneName	KO	metaName	Formula	Compounds	PCC	PCCP
gene:RchiOBHmChr1g0378941	K12938 anthocyanidin 5,3-O-glucosyltransferase [EC:2.4.1.-] | (RefSeq) anthocyanidin 5,3-O-glucosyltransferase (A)	pme3392	C21H21O10+	Pelargonidin 3-O-Glucoside（Callistephin)	0.989	0.00018148
gene:RchiOBHmChr6g0302721	K12930 anthocyanidin 3-O-glucosyltransferase [EC:2.4.1.115] | (RefSeq) UDP-glucoronosyl/UDP-glucosyl transferase family protein (A)	pme3392	C21H21O10+	Pelargonidin 3-O-Glucoside（Callistephin)	-0.99	0.000150156
gene:RchiOBHmChr4g0393121	K12930 anthocyanidin 3-O-glucosyltransferase [EC:2.4.1.115] | (RefSeq) anthocyanidin 3-O-glucosyltransferase 7 (A)	pme3392	C21H21O10+	Pelargonidin 3-O-Glucoside（Callistephin)	0.919	0.00961974
gene:RchiOBHmChr4g0393121	K12930 anthocyanidin 3-O-glucosyltransferase [EC:2.4.1.115] | (RefSeq) anthocyanidin 3-O-glucosyltransferase 7 (A)	pmb0550	C21H21ClO11	Cyanidin 3-O-Glucoside (Kuromanin)	0.953	0.00323849
gene:RchiOBHmChr6g0302721	K12930 anthocyanidin 3-O-glucosyltransferase [EC:2.4.1.115] | (RefSeq) UDP-glucoronosyl/UDP-glucosyl transferase family protein (A)	pmb0550	C21H21ClO11	Cyanidin 3-O-Glucoside (Kuromanin)	-0.983	0.000445221
gene:RchiOBHmChr1g0378941	K12938 anthocyanidin 5,3-O-glucosyltransferase [EC:2.4.1.-] | (RefSeq) anthocyanidin 5,3-O-glucosyltransferase (A)	pmb0550	C21H21ClO11	Cyanidin 3-O-Glucoside (Kuromanin)	0.994	4.53881e-05

## Sheet: Sheet3
		Supplemental Table 8-3.Gene-metabolite pairs involved in Ko00943
geneName	KO	metaName	Formula	Compounds	PCC	PCCP
gene:RchiOBHmChr2g0119391	K13260 isoflavone/4'-methoxyisoflavone 2'-hydroxylase [EC:1.14.13.89 1.14.13.53] | (RefSeq) cytochrome P450 81E8-like (A)	pmp000571	C15H10O5	Apigenin	-0.978	0.00073
gene:RchiOBHmChr5g0076421	K13260 isoflavone/4'-methoxyisoflavone 2'-hydroxylase [EC:1.14.13.89 1.14.13.53] | (RefSeq) cytochrome P450 81E8-like isoform X1 (A)	pmp000571	C15H10O5	Apigenin	-0.991	0.00013
gene:RchiOBHmChr4g0416841	K13258 2-hydroxyisoflavanone dehydratase [EC:4.2.1.105] | (RefSeq) 2-hydroxyisoflavanone dehydratase (A)	pmp000571	C15H10O5	Apigenin	-0.995	3.7e-05
gene:RchiOBHmChr4g0416961	K13258 2-hydroxyisoflavanone dehydratase [EC:4.2.1.105] | (RefSeq) 2-hydroxyisoflavanone dehydratase (A)	pmp000571	C15H10O5	Apigenin	0.984	0.00036
gene:RchiOBHmChr2g0106851	K13260 isoflavone/4'-methoxyisoflavone 2'-hydroxylase [EC:1.14.13.89 1.14.13.53] | (RefSeq) cytochrome P450 81E8-like (A)	pmp000571	C15H10O5	Apigenin	0.998	5.7e-06
gene:RchiOBHmChr1g0317151	K13264 isoflavone 7-O-glucoside-6''-O-malonyltransferase [EC:2.3.1.115] | (RefSeq) phenolic glucoside malonyltransferase 1-like (A)	pmp000571	C15H10O5	Apigenin	0.978	0.00072
gene:RchiOBHmChr4g0416951	K13258 2-hydroxyisoflavanone dehydratase [EC:4.2.1.105] | (RefSeq) 2-hydroxyisoflavanone dehydratase (A)	pmp000571	C15H10O5	Apigenin	0.986	0.00031
gene:RchiOBHmChr4g0416871	K13258 2-hydroxyisoflavanone dehydratase [EC:4.2.1.105] | (RefSeq) 2-hydroxyisoflavanone dehydratase (A)	pmp000571	C15H10O5	Apigenin	-0.998	4.3e-06

## Sheet: Sheet4
		Supplemental Table 8-4.Gene-metabolite pairs involved in Ko00944
geneName	KO	metaName	Formula	Compounds	PCC	PCCP
gene:RchiOBHmChr4g0393101	K10757 flavonol 3-O-glucosyltransferase [EC:2.4.1.91] | (RefSeq) flavonoid 3-O-glucosyltransferase-like (A)	pmp000571	C15H10O5	Apigenin	-0.999	1.7e-06
gene:RchiOBHmChr4g0393101	K10757 flavonol 3-O-glucosyltransferase [EC:2.4.1.91] | (RefSeq) flavonoid 3-O-glucosyltransferase-like (A)	mws1434	C21H20O10	Isovitexin	0.999	7.9e-07
gene:RchiOBHmChr1g0317151	K13264 isoflavone 7-O-glucoside-6''-O-malonyltransferase [EC:2.3.1.115] | (RefSeq) phenolic glucoside malonyltransferase 1-like (A)	Lmyn001269	C27H30O16	Kaempferol 3-O-β-D-sophoroside	0.969	0.00147
gene:RchiOBHmChr4g0393101	K10757 flavonol 3-O-glucosyltransferase [EC:2.4.1.91] | (RefSeq) flavonoid 3-O-glucosyltransferase-like (A)	Lmyn001269	C27H30O16	Kaempferol 3-O-β-D-sophoroside	-0.987	0.00024
gene:RchiOBHmChr1g0317151	K13264 isoflavone 7-O-glucoside-6''-O-malonyltransferase [EC:2.3.1.115] | (RefSeq) phenolic glucoside malonyltransferase 1-like (A)	pmp000571	C15H10O5	Apigenin	0.978	0.00072
gene:RchiOBHmChr1g0317151	K13264 isoflavone 7-O-glucoside-6''-O-malonyltransferase [EC:2.3.1.115] | (RefSeq) phenolic glucoside malonyltransferase 1-like (A)	mws1434	C21H20O10	Isovitexin	-0.978	0.00075
